# Supplementary material for: Clinical Proteomics of the Neglected Human Malarial Parasite Plasmodium vivax
Source: PLoS One. 2011 Oct 20;6(10):e26623. doi: 10.1371/journal.pone.0026623 (PMC3197670; doi:10.1371/journal.pone.0026623)
Supplement: Table S1 — List of P. vivax proteins identified in clinical malaria sample and peptides identified. (XLS) [file pone.0026623.s001.xls]

## Sheet: list of PV proteins
Table S1
List of P. vivax proteins identified in clinical malaria sample
Sl No	Protein name	PF ID	Database source	Score	Coverage	Method	Peptides	Peptide sequences	Charge	Mass error	Precursor mass	Replicate analysis of peptide(inter/intra samples)	Re-Blast with Human Database
1	Enolase, putative	PVX_095015	PlasmoDB	30.01	50.44	ProteinPilot	16	AAVPSGASTGIYEALELR	3	-0.0278	1803.91		NA
								DVQIVGDDLLVTNPTR	2	-7.7747	1746.15
								GNPTVEVDLETNVGIFR	2	-0.0411	1858.9
								IAMDVAASEFYQADTK	3	0.0019	1710.81
								ILNANEALDLLVSAIK	2	-0.0021	1695.98
								KYPIISIEDPFDQDDWENYAK	3	0.0515	2585.25
								LSFQEFMIVPVGAPNFK	2	0.0257	1923.02
								LTEAIGKDVQIVGDDLLVTNPTR	3	0.0958	2509.43
								NANEALDLLVSAIK	2	0.007	1469.82
								SGETEDVFIADLVVALR	3	0.0077	1832.96
								TGAELVNLYIDMVK	2	-0.0043	1564.81
								TYDLDFK	2	-0.01	900.413
								VSLYKYLAQLAGK	2	0.0508	1495.89
								YGAEVYHTLK	2	-0.0188	1179.57
								YGIDATNVGDEGGFAPNILNANEALDLLVSAIK	3	0.0627	3373.77
								VNQIGSITEAIEACLLSQK	3	0.1051	2087.2
2	Phosphoglycerate kinase	PVX_099535	PlasmoDB	9.1	19.5	ProteinPilot	5	DNSVILLENLR	2	-0.0479	1284.66		NA
								GAISIVGGGDTASLVEQQQK	2	-0.0028	1957.01
								IGDSLFDEAGSK	2	0.0225	1237.61
								ALENPQRPLLAILGGAK	3	0.0604	1760.09
								KNEISHVSTGGGASLELLEGK	3	-0.0308	2125.07
3	Lactate dehydrogenase	PVX_116630	PlasmoDB	2.62	13.9	ProteinPilot	2	TVNTALEIVNLLASPYVAPAAAIIEMAESYLK	3	-0.0783	3374.73		NA
								IIGLGGVLDTSR	2	-6.0328	1193.65
4	Fructose 1,6-bisphosphate aldolase, putative	PVX_118255	PlasmoDB	22.26	46	ProteinPilot	13	ALQASVLNTWK	2	-0.0353	1229.64		NA
								FDNINVENTIENR	2	-0.0519	1576.7
								FISGAILFEETLFQK	2	-0.0378	1741.93
								GILAADESTQTIK	2	-0.0238	1345.69
								GKPTDLSIQETAWGLAR	3	-0.042	1841.92
								LPAEVAEEIATTAK	2	-0.0236	1441.74
								STQGLDGLAER	2	0.0001	1145.57
								YKGGAGGADAGASLYEK	3	-0.0274	1613.74
								TNTQDIGFLTVR	2	-0.0777	1363.63
								NAPLKLPAEVAEEIATTAK	2	0.0888	1965.17
								RFDNINVENTIENR	3	0.0093	1732.86
								NEAGVPLVNLLHDEGIIPGIK	2	-0.006	2197.21
								AVLVIDPVK	2	-0.0883	952.507
5	Triosephosphate isomerase, putative	PVX_118495	PlasmoDB	6	19	ProteinPilot	3	ALAASFNELDFDPAK	2	0.013	1607.8		NA
								FGSGSYTGEISAEIAK	2	0.0626	1615.84
								LDVVVFPVSVHYELAK	3	0.0036	1814
6	Malate dehydrogenase, putative	PVX_114050	PlasmoDB	0.49	1.9	ProteinPilot	1	EGMTREDLIGINGK	2	0.01	1532.76	1	No Hit Found
7	Pyridoxal Kinase, putative	PVX_113935	PlasmoDB	1.72	5.2	ProteinPilot	1	LQSVDYLWICDPVMGDNGR	3	0.1128	2238.12	1	No Hit Found
8	Elongation factor 1 alpha, putative	PVX_114832	PlasmoDB	22.25	29.3	ProteinPilot	12	EHALLAFTLGVK	3	0.0091	1297.75		NA
								EVLEEARPGDNIGFNVK	3	0.0425	1886
								GITIDIALWK	2	-0.0078	1128.65
								IGGIGTVPVGR	2	-0.0308	1024.57
								QTIAVGIIK	2	-0.0201	924.544
								QTIAVGIIKAVEK	2	-0.0353	1394.78
								SGDSALVSLEPK	2	-0.0314	1201.59
								SIKSGDSALVSLEPK	2	-0.014	1572.82
								THINLVVIGHVDSGK	3	0.0071	1587.88
								VDFIPISGFEGDNLIEK	2	0.0769	1892.03
								YFFTVIDAPGHK	3	0.0453	1393.75
								IPLQGVYK	2	-0.0688	916.47
9	Glutaminyl-tRNA synthetase, putative	PVX_082520	PlasmoDB	1.1	1.5	ProteinPilot	1	AKIDMASGNINLR	1	-0.012	1403.7	2	No Hit Found
10	SET domain containing protein	PVX_114585	PlasmoDB	0.56	0.24	ProteinPilot	1	GSAKGNAKGNASGNVK	2	0.0965	1490.84	2	No Hit Found
11	DNA replication licensing factor MCM3, putative	PVX_079890	PlasmoDB	0.55	1.02	ProteinPilot	1	LVAVEGVVNK	2	-0.0937	1026.51	1	No Hit Found
12	Bromodomain protein, putative	PVX_123350	PlasmoDB	1.22	1.01	ProteinPilot	1	NPMDFETIENK	2	0.1012	1337.68	1	No Hit Found
13	U5 snRNP-associated 102 kDa protein, putative	PVX_091160	PlasmoDB	0.52	0.617	ProteinPilot	1	NKSIHTAR	1	-0.0398	925.47	1	No Hit Found
14	Myosin heavy chain subunit, putative	PVX_092620	PlasmoDB	0.77	0.58	ProteinPilot	1	SIVRNYKASR	1	-0.1089	1192.56	1	No Hit Found
15	Histone H4, putative	PVX_090930	PlasmoDB	6.3	22.33	ProteinPilot	2	ISGLIYEEIR	2	2.0307	1193.68		NA
								DNIQGITKPAIR	3	0.0007	1324.75
16	Histone H2A, putative	PVX_114015	PlasmoDB	6.1	28.6	ProteinPilot	2	VGAGAPVYLAAVLEYLCAEILELAGNAAR	3	-0.0146	3046.57		NA
								AGLQFPVGR	2	-0.0234	943.5
17	Merozoite capping protein 1, putative	PVX_111355	PlasmoDB	0.62	1.65	ProteinPilot	1	SGGVNANK	1	0.0442	746.4	1	No Hits Found
18	Duffy receptor precursor	PVX_110810	PlasmoDB	0.6	1.62	ProteinPilot	1	QELDEFNEVAFENEINKR	3	0.0409	2224.07	1	No Hits Found
19	Variable surface protein Vir4-related	PVX_074690	PlasmoDB	0.52	2.1	ProteinPilot	1	TAVVNNPGR	1	-0.0518	928.41	1	No Hits Found
20	Aspartic protease PM4, putative	PVX_086040	PlasmoDB	5.69	10	ProteinPilot	4	DLSIGSIDPIVVELK	2	0.0223	1596.92		NA
								FYEGNITYEK	2	-0.0141	1262.57
								VDITYGSGTVK	2	-0.0252	1138.56
								FFANLNVIK	2	-0.0213	1064.58
21	Calcium-dependent protein kinase 3, putative	PVX_087765	PlasmoDB	0.71	0.55	ProteinPilot	1	KNFKMVK	1	-0.0593	893.456	1	No Hits Found
22	Guanylyl cyclase, putative	PVX_114990	PlasmoDB	0.68	0.32	ProteinPilot	1	SLIYIIQSLK	2	-0.1002	1176.61	1	No Hits Found
23	Heat shock protein 86, putative	PVX_087950	PlasmoDB	20.09	27	ProteinPilot	12	DIYYITGESINAVSNSPFLEALTK	2	0.0271	2644.35		NA
								GFEVIYMVDPIDEYAVQQLK	2	0.0398	2356.21
								KPEEVTNEEYASFYK	2	-0.0714	1832.78
								LSAEPEFFIR	2	-0.0126	1207.61
								NDLINNLGTIAR	2	-0.0236	1312.69
								VEDVTEELENAEK	2	0.0103	1503.7
								IILHLKDDQLEYLEEK	3	0.0403	1998.11
								GVVDSEDLPLNISR	3	-0.0048	1512.77
								ETFAFNADIR	2	-0.0163	1182.55
								ALLFIPK	2	-0.002	800.514
								ELISNASDALDK	2	0.0321	1275.65
								QLMSLIINTFYSNK	2	0.1162	1653.96
24	Heat shock 70 kDa protein, putative	PVX_089425	PlasmoDB	15.94	24.5	ProteinPilot	11	ATAGDTHLGGEDFDNR	3	0.0261	1674.75		NA
								IINEPTAAAIAYGLHK	3	0.0271	1680.95
								NENVDIIANDQGNR	2	0.0054	1570.74
								SVHEVVLVGGSTR	3	0.0389	1338.76
								TTPSYVAFTDTER	2	-0.0136	1486.68
								NPENTVFDAK	2	0.0135	1133.55
								DAGTIAGLNVMR	2	-0.0292	1216.59
								FHLDGIPPAPR	3	0.0356	1218.69
								ENAEAFLGK	2	0.022	977.504
								DTLIPVEK	2	0.0133	913.525
								MKENAEAFLGK	3	0.0414	1236.66
25	Chaperone clpB 1, putative	PVX_089580	PlasmoDB	0.62	1.1	ProteinPilot	1	TLQAVLGTSK	2	-0.0077	1017.56	1	No Hits Found
26	Heat shock protein 60, putative	PVX_095000	PlasmoDB	16.06	27.5	ProteinPilot	10	LADAVSVTLGPK	2	-0.0467	1169.62		NA
								QIAENAGHEGSVVAGNILK	2	0.0421	1889.01
								TLQHELEIVEGIK	2	-0.0079	1507.82
								VGGISEVEVNEIKDR	3	0.0022	1642.85
								AGDGTTTATILAR	2	0.0072	1246.66
								NVIIEQSFGSPK	2	-0.0562	1317.64
								VELDKPYILIHEK	3	0.0119	1595.9
								ELDSVQTDNYDQR	2	0.0121	1581.7
								AAVEEGIVPGGGSALLFASK	2	0.0632	1872.06
								LANLGAQMVK	2	-0.0276	1043.55
27	Cyclophilin, putative	PVX_220290	PlasmoDB	2.26	9.6	ProteinPilot	2	IVFELFSDITPR	2	0.0012	1435.77		NA
								VIEGMNVVR	2	0.0047	1015.55
28	Hypothetical protein, conserved	PVX_089335	PlasmoDB	0.8	2.05	ProteinPilot	1	NGLGGGVGSGPDAQR	2	0.0617	1341.69	1	No Hits Found
29	Hypothetical protein, conserved	PVX_101370	PlasmoDB	1.52	1.6	ProteinPilot	1	NASSGSGAHSFLK	3	0.0915	1261.7	1	No Hits Found
30	Hypothetical protein, conserved	PVX_091940	PlasmoDB	0.77	0.5	ProteinPilot	1	MQASGAQGGSR	1	0.0252	1048.5	1	No Hits Found
31	Hypothetical protein, conserved (GTPase)	PVX_123160	PlasmoDB	0.89	1.7	ProteinPilot	1	SINLYAFENGKK	2	-0.0033	1382.72	1	No Hits Found
32	Hypothetical protein, conserved	PVX_122470	PlasmoDB	0.66	0.86	ProteinPilot	1	NKNAKGGNNK	2	0.0129	1044.54	1	No Hits Found
33	Hypothetical protein,conserved	PVX_114665	PlasmoDB	0.49	3.4	ProteinPilot	1	IVNMYENMKGR	2	0.1038	1353.76	1	No Hits Found
34	Hypothetical protein, conserved	PVX_100970	PlasmoDB	0.49	0.78	ProteinPilot	1	NGGRVGSGGIGGIGGSR	3	0.1703	1457.9	1	No Hits Found
35	Hypothetical protein	PVX_089960	PlasmoDB	0.51	2.3	ProteinPilot	1	TVGSAKNDGER	2	-0.0019	1133.53	1	No Hits Found
36	Hypothetical protein	PVX_099015	PlasmoDB	0.68	8.2	ProteinPilot	1	SKMQNAASSNLNMEKR	2	0.084	1808.93	1	No Hits Found
37	Hypothetical protein	PVX_097880	PlasmoDB	0.58	0.45	ProteinPilot	1	GIEKNR	1	0.0554	715.453	1	No Hits Found
38	Hypothetical protein, conserved	PVX_000900	PlasmoDB	0.52	0.48	ProteinPilot	1	EGTHEGNNPK	1	0.1575	1064.61	1	No Hits Found
39	Hypothetical protein, conserved	PVX_083290	PlasmoDB	0.49	0.57	ProteinPilot	1	GVATSPSEQR	2	0.0484	1030.55	2	No Hits Found
40	Hypothetical protein, conserved	PVX_083295	PlasmoDB	0.7	0.9	ProteinPilot	1	MSDFVLNTMLR	2	0.1212	1325.77	1	No Hits Found
41	Hypothetical protein, conserved	PVX_084645	PlasmoDB	0.92	1.3	ProteinPilot	1	MNSSIFVYK	1	0.0957	1104.61	1	No Hits Found
42	Hypothetical protein, conserved	PVX_085145	PlasmoDB	15.67	36.2	ProteinPilot	7	EATNENAYENLTELILDGK	2	0.0797	2136.1		NA
								ELFSFLPNVK	2	-0.0363	1192.61
								LGVQFNPFADDPNYR	2	0.0042	1751.83
								LSLNQTGIQTLENLPK	2	-7.9427	1760.03
								METLNVLELTDNHLSTVDVLK	3	-0.0141	2383.22
								SEDVELLNK	2	0.0158	1045.54
								YIVETFPNIK	2	-0.0418	1222.62
43	Hypothetical protein, conserved	PVX_090040	PlasmoDB	0.62	2.03	ProteinPilot	1	LINTNNLCR	2	0.0655	1117.62	1	No Hits Found
44	Hypothetical protein, conserved	PVX_101480	PlasmoDB	0.96	1	ProteinPilot	1	NAANHAVK	1	-0.0407	825.357	2	No Hits Found
45	Hypothetical protein, conserved	PVX_117595	PlasmoDB	0.54	0.32	ProteinPilot	1	SGVNRSGANR	1	-0.0569	1016.45	1	No Hits Found
46	Hypothetical protein, conserved	PVX_119515	PlasmoDB	0.86	0.37	ProteinPilot	1	KNDASMGELLDESR	3	0.0396	1563.76	1	No Hits Found
47	Hypothetical protein,conserved	PVX_000745	PlasmoDB	1.21	4.09	ProteinPilot	2	ETKKETK	1	-0.0628	862.413		NA
								LSSYGGGPPDARECR	3	0.1576	1782.94
48	Hypothetical protein,conserved	PVX_003695	PlasmoDB	0.49	1.62	ProteinPilot	1	LAKQPPGGNNK	1	-0.0559	1124.53	1	No Hits Found
49	Hypothetical protein,conserved	PVX_095140	PlasmoDB	0.47	0.634	ProteinPilot	1	IDCLKNNK	2	-0.0227	1003.49	1	No Hits Found
50	Hypothetical protein,conserved	PVX_098620	PlasmoDB	0.51	0.75	ProteinPilot	1	IATESLEQSK	1	0.0459	1105.6	1	No Hits Found
51	Hypothetical protein,conserved	PVX_124190	PlasmoDB	0.75	1.1	ProteinPilot	1	KTPPNGRGK	1	-0.0329	954.492	1	No Hits Found
52	Hypothetical protein,conserved	PVX_113635	PlasmoDB	1.11	0.5	ProteinPilot	1	AVDFATRR	1	-0.0258	934.473	1	No Hits Found
53	Hypothetical protein, conserved	PVX_082435	PlasmoDB	0.59	1.25	ProteinPilot	1	EAMAAVGSASGVR	2	0.0839	1220.67	1	No Hits Found
54	Hypothetical protein, conserved	PVX_122920	PlasmoDB	0.89	0.3	ProteinPilot	1	GQRGGRGSGAR	1	-0.0066	1058.53	1	No Hits Found
55	Hypothetical protein, conserved	PVX_092630	PlasmoDB	0.55	0.55	ProteinPilot	1	KVLFENTHQDVNKPK	3	0.091	1797.03	1	No Hits Found
56	Hypothetical protein, conserved	PVX_122030	PlasmoDB	0.99	0.14	ProteinPilot	1	ISANPINANSAR	1	-0.1009	1226.54	1	No Hits Found
57	Hypothetical protein, conserved	PVX_124055	PlasmoDB	0.54	11.2	ProteinPilot	1	GEGAQTTGVQ	1	0.1084	946.544	1	No Hits Found
58	Hypothetical protein, conserved	PVX_094930	PlasmoDB	0.74	10.7	ProteinPilot	1	EALGRSDRR	1	-0.0466	1058.51	1	No Hits Found
59	Hypothetical protein, conserved	PVX_087690	PlasmoDB	0.47	11.9	ProteinPilot	1	DSPGRDSPDR	1	0.1491	1100.63	1	No Hits Found
60	Hypothetical protein, conserved	PVX_114720	PlasmoDB	0.74	21.7	ProteinPilot	1	AKKADQGDEVR	1	0.1128	1215.73	1	No Hits Found
61	Hypothetical protein, conserved	PVX_114800	PlasmoDB	1.1	12.9	ProteinPilot	1	HSPSGTAQRR	1	-0.0394	1095.51	1	No Hits Found
62	Hypothetical protein, conserved	PVX_002975	PlasmoDB	0.62	3.6	ProteinPilot	1	NKGNYALK	1	0.0361	906.528	2	No Hits Found
63	Protease, putative	PVX_001005	PlasmoDB	0.51	2.6	ProteinPilot	1	STNGVPPNR	1	0.0117	941.468	1	No Hits Found
64	Hypothetical protein, conserved	PVX_086015	PlasmoDB	0.47	0.18	ProteinPilot	1	GMDGGGAAPQGR	2	0.0767	1072.55	1	No Hits Found
65	Hypothetical protein, conserved	PVX_123310	PlasmoDB	0.51	1.08	ProteinPilot	1	MIIDMDRYNANEEK	3	0.1857	1756.96	1	No Hits Found
66	Male fertility protein pf47, putative	PVX_083240	PlasmoDB	6	6.7	ProteinPilot	3	TFNDFVLK	2	-0.0153	982.497		NA
								VLVIPGYYK	2	-0.0252	1050.59
								YGFLQEHVLNFR	3	-0.0029	1521.77
67	Membrane-associated calcum-binding protein, putative	PVX_091105	PlasmoDB	16.2	44.7	ProteinPilot	8	ALDDLTNLNDEQVNDILGLDIK	2	0.0925	2441.27		NA
								DGFIDKEEIVK	3	0.0245	1291.69
								KDDDVALDDFNFFDTNK	2	0.0519	2017.94
								LAVTSLTDYGDILR	2	-0.0105	1535.81
								QIDADKDGFISLPELNEAFSQNLDAK	3	0.1057	2860.48
								VITEEELTAWSNYVK	2	0.022	1780.91
								DTIFEGKPITLDLWNEK	3	0.021	2018.06
								LFAVIDK	2	0.0008	804.475
68	Nucleosome assembly protein 1, putative	PVX_099365	PlasmoDB	3.46	17.3	ProteinPilot	4	IDNDDPLIPFMK	2	0.0198	1416.72		NA
								DIEQLDIK	2	0.0119	972.525
								ITFTFNEK	2	-0.0318	998.476
								AKEYMEPLTLVK	3	0.0121	1420.78
69	Deoxyribose-phosphate aldolase, putative	PVX_001945	PlasmoDB	10.76	30.4	ProteinPilot	5	IGSSSLVPQLR	2	-0.0126	1155.65		NA
								IVEDPEAGIAEATHLTK	3	0.0303	1792.95
								SEDLILQTTLAVLK	2	-0.0055	1542.88
								VACVVNFPEGTDPVEK	2	0.0076	1773.87
								DLSMACLYILLAR	2	0.0261	1464.83
70	Suppressor of Ras1 3-9, putative	PVX_089505	PlasmoDB	13.39	47.3	ProteinPilot	8	AFDDAITEFDNVSEDSYK	2	0.0443	2064.92		NA
								ATDIAENELPSTHPIR	3	0.0458	1762.93
								EASNFAQEAYQK	2	-0.0151	1384.61
								NLLSVAYK	2	0.006	906.524
								TLVEQCVNNDKDELTVEER	3	0.0639	2290.14
								YDEMADAMR	2	-0.0031	1100.42
								DSTLIMQLLR	2	-0.0394	1188.61
								DNLTLWTSDLQGDQTEGTR	2	-0.0173	2091.94
71	Pyridoxine biosynthetic enzyme pdx1 homologue, putative	PVX_114180	PlasmoDB	4.24	12.75	ProteinPilot	3	ILLNVSLNLGK	2	-0.0326	1182.7		NA
								ISAPLDLLLLTR	2	-0.0145	1323.8
								TKGEAGTGNIIQAIK	3	0.02	1499.85
72	M1-family aminopeptidase, putative	PVX_122425	PlasmoDB	5.58	2.55	ProteinPilot	3	DDELLLQEWLK	2	-0.0198	1400.7		NA
								SYIITLPR	2	-0.0052	961.554
								NTLLTLLSR	2	-0.0088	1029.61
73	Vacuolar ATP synthase subunit E, putative	PVX_086990	PlasmoDB	1.25	5.95	ProteinPilot	1	QIQQMVNFILNEAK	2	-0.0323	1657.82	1	No Hits Found
74	RAD protein (Pv-fam-e)	PVX_089835	PlasmoDB	0.47	2.6	ProteinPilot	1	GEERMLAGK	2	0.015	989.511	1	No Hits Found
75	Co-chaperone GrpE, putative	PVX_091850	PlasmoDB	4.28	12.4	ProteinPilot	3	GTVATVVQQGYK	2	-0.002	1249.66		NA
								SLLDVADNLSLAIK	2	0.0511	1470.88
								YLSVLAENENLR	2	-0.0158	1419.72
76	Hypothetical protein, conserved	PVX_087095	PlasmoDB	3.97	20.2	ProteinPilot	3	TINEGQTLLTVFK	2	0.0022	1462.81		NA
								AEEEYSWDSYLNDR	2	-0.0128	1817.73
								IAALTFSK	2	-0.0079	849.488
77	Early transcribed membrane protein (ETRAMP)	PVX_090230	PlasmoDB	1.64	9.7	ProteinPilot	1	GPDTPIITNKPFGK	3	0.0124	1483.82	1	No Hits Found
78	Elongation factor 1B, putative	PVX_099095	PlasmoDB	1.19	12.9	ProteinPilot	3	LPVAFGLYK	2	-0.0183	1006.57		NA
								IENIDLENEEDKK	3	0.0627	1587.83
								GDSNNDDQNILLEK	2	0.0249	1573.75
79	Deoxyuridine 5'-triphosphate nucleotidohydrolase, putative	PVX_091970	PlasmoDB	6	23.3	ProteinPilot	3	GELIAALDNTSEEEYLIK	2	0.1064	2007.11		NA
								LANSIGLIDAGYR	2	-0.0417	1361.69
								NPEIVNTSYLLFPR	2	-0.0005	1661.88
80	Tryptophan-rich antigen (Pv-fam-a)	PVX_112670	PlasmoDB	1.8	5.7	ProteinPilot	2	LQDWTNTEWNK	2	0.0571	1433.71		NA
								EKEDELQK	2	0.0294	989.532
81	Hypothetical protein, conserved	PVX_118040	PlasmoDB	2	6.8	ProteinPilot	1	SVANPVIIALYDQFQQK	2	-0.0009	1933.03	3	No Hits Found
82	Tryptophan-rich antigen (Pv-fam-a)	PVX_092990	PlasmoDB	2	0.6	ProteinPilot	1	QLLKDPEAR	2	-0.0141	1051.55	2	No Hits Found
83	Hypothetical protein, conserved	PVX_084820	PlasmoDB	3.12	9.6	ProteinPilot	5	TYLEGLQIDPNNK	2	-0.0204	1503.74		NA
								AINANPMNIR	2	0.0178	1112.59
								FNEDAAYNEER	2	0.002	1356.56
								FYEALESANK	2	1.0433	1171.6
								ALELDPNFVK	2	-0.0098	1158.62
84	Chromatin assembly factor 1 protein WD40 domain, putative	PVX_081265	PlasmoDB	6.03	14.5	ProteinPilot	5	LNFSPNDSSILGSASTSR	2	-0.0277	1851.87		NA
								VNSGLLYDFVSR	2	0.0124	1368.72
								MFIGSTGEDNTLQFWQLK	3	0.0366	2114.05
								FINIYNLTK	2	-0.0137	1124.61
								VSPFYSVK	2	0.003	925.494
85	Serine hydroxymethyltransferase, putative	PVX_100730	PlasmoDB	2	4.2	ProteinPilot	2	DIDYQQFR	2	-0.0317	1083.47		NA
								EYTQQVLLNSK	2	-0.0019	1321.69
86	Dynein heavy chain, putative	PVX_091760	PlasmoDB	2	0.26	ProteinPilot	1	EASEKYAIDIGNEK	2	0.0709	1565.83	1	No Hits Found
87	Myo-inositol 1-phosphate synthase, putative	PVX_080650	PlasmoDB	1.64	1.44	ProteinPilot	1	VFEQDLVEK	2	-0.0513	1105.51	3	No Hits Found
88	ATP-dependent RNA helicase, putative	PVX_095195	PlasmoDB	2	2.8	ProteinPilot	1	NFIQGLILVPTR	2	-0.0054	1369.8	2	No Hits Found
89	Lactate/malate dehydrogenase, putative	PVX_116615	PlasmoDB	4.58	19.7	ProteinPilot	5	GVFAGIPVVIGGK	2	-0.0228	1212.7		NA
								NLGDVVLHDFR	3	0.0594	1283.72
								ALDILHTRPLNR	3	-0.0292	1417.79
								VNPGDVQGFVIGAHGDK	2	-0.0078	1708.85
								INILGTNEITDIK	2	-0.9783	1441.82
90	Ubiquinol cytochrome c oxidoreductase, putative	PVX_118520	PlasmoDB	1.8	4.8	ProteinPilot	1	TDVWHDPNEPAVVSVGK	3	-0.0109	1848.89	1	No Hits Found
91	2-oxoisovalerate dehydrogenase alpha subunit, mitochondrial, putative	PVX_122460	PlasmoDB	1.38	3.2	ProteinPilot	1	VDGNDLFATYLAAK	2	-0.0018	1496.75	1	No Hits Found
92	60S acidic ribosomal protein P0, putative	PVX_092120	PlasmoDB	3.87	6.98	ProteinPilot	2	TVYDDGVIYDAK	2	0.0327	1357.67		NA
								GVANIAALSR	2	0.0155	970.572
93	Spermidine synthase, putative	PVX_092065	PlasmoDB	4	6.5	ProteinPilot	2	LPTFVLK	2	-0.0149	816.496		NA
								NVLIVGGGDGGVIR	2	-0.0304	1324.72
94	Tryptophan-rich antigen (Pv-fam-a)	PVX_092995	PlasmoDB	2.03	2.23	ProteinPilot	1	NLLQEFGK	2	0.0121	947.52	2	No Hits Found
95	RNA binding protein, putative	PVX_094535	PlasmoDB	2	4	ProteinPilot	1	VDIFEDTQGR	2	0.0196	1178.58	1	No Hits Found
96	Serine/threonine-protein kinase NEK4, putative	PVX_096360	PlasmoDB	2	4.5	ProteinPilot	1	ATVQQLLVSDIVQR	2	-0.007	1568.88	1	No Hits Found
97	Proliferating cell nuclear antigen(PCNA), putative	PVX_115055	PlasmoDB	4.07	12.4	ProteinPilot	2	GLVGDAEVALKPR	2	0.9746	1324.73		NA
								STILSDVVTLGLSDSRPIEFK	3	-0.0218	2276.2
98	Adenylate kinase 2, putative	PVX_094660	PlasmoDB	2	5.8	ProteinPilot	1	LVDDDVVLTLVDDK	2	-0.0533	1557.76	2	No Hits Found
99	60S ribosomal protein L6, putative	PVX_082840	PlasmoDB	0.82	3	ProteinPilot	1	IFAEYLK	2	-0.0008	882.484	1	No Hits Found
100	Ribosomal protein L7a, putative	PVX_085270	PlasmoDB	1.08	3.9	ProteinPilot	1	SQTQDLVNFLK	2	0.0205	1291.7	1	No Hits Found
101	40S ribosomal protein S4, putative	PVX_090950	PlasmoDB	1.21	1.24	ProteinPilot	2	FQIGSMVMVTAGHSVGR	3	0.0102	1775.89		NA
								LSNVFVIGDNSKPYISLPR	3	-0.0592	2118.09
102	2,3-bisphosphoglycerate-dependent phosphoglycerate mutase, putative	PVX_091640	PlasmoDB	8.51	20.8	ProteinPilot	5	AITTTWNVLK	2	-0.0142	1145.63		NA
								FDVVYTSVLK	2	-0.0071	1169.63
								HYYLLDSEELKK	3	0.0248	1536.81
								TTYTLVLLR	2	0.0093	1120.66
								TGDMLHVPVIK	2	0.9897	1209.65
103	40S ribosomal protein, putative	PVX_111380	PlasmoDB	4	7	ProteinPilot	2	FAQYTGAQAIAGR	2	-0.0605	1352.62		NA
								LLIVTDPR	2	-0.011	925.549
104	Cytochrome c1 precursor, putative	PVX_117325	PlasmoDB	1.74	2.8	ProteinPilot	1	SLVNEVYPENR	2	-0.0137	1318.64	1	No Hits Found
105	60S ribosomal protein L10a, putative	PVX_118430	PlasmoDB	1.13	7.8	ProteinPilot	1	YDAFLASQVILPQIPK	2	0.0355	1802.03	1	No Hits Found
106	Heat shock protein, putative	PVX_122065	PlasmoDB	2	5.3	ProteinPilot	1	SLLDFDLGNTR	2	-0.0042	1249.63	1	No Hits Found
107	ADP/ATP transporter on adenylate translocase, putative	PVX_250300	PlasmoDB	4.4	12.35	ProteinPilot	3	MLIQTQDSIPEIK	2	-0.0298	1514.77		NA
								TNFAADFLMGGVSAAISK	2	0.0182	1798.91
								VSQEQGVMSLWR	2	0.0153	1418.71
108	GTP-binding nuclear protein Ran, putative	PVX_091515	PlasmoDB	8.82	34.1	ProteinPilot	5	APEFQIDLNIVR	2	-0.0019	1413.76		NA
								LSNQPNLVFVGEHAK	3	0.0303	1651.9
								SNYNFEKPFLWLAR	3	0.0199	1783.92
								LILVGDGGVGK	2	-0.033	1026.57
								EAEKELEQAAAVAIDEEDIEN	2	-0.102	2314.96
109	40S ribosomal protein S3, putative	PVX_117170	PlasmoDB	3.95	26	ProteinPilot	4	ILAEDGYSGVEVR	2	-0.0147	1406.69		NA
								TGLPSILPDNISVLEPK	2	-0.0166	1791.98
								STNSVELFAER	2	0.0136	1251.62
								FINDGVFQAELNEFLAR	2	0.0917	1982.08
110	Karyopherin beta, putative	PVX_080050	PlasmoDB	3.31	2.5	ProteinPilot	2	ALTAVSELIEAAR	2	-0.0081	1342.74		NA
								IVEVIEGLSSSDSHVR	3	-0.0028	1725.89
111	Cloroquine resistance associated protein Cg4, putative	PVX_087970	PlasmoDB	0.93	1.5	ProteinPilot	1	NINELETIIYETR	2	0.9741	1607.79	2	No Hits Found
112	Heat shock protein 101, putative	PVX_091470	PlasmoDB	5.59	4.5	ProteinPilot	4	EVLAEAEALASK	2	-0.0131	1229.64		NA
								YYEEYVISGER	2	0.0131	1406.65
								TTIVEGLVYR	2	0.0239	1149.66
								AVIESLLR	2	-0.0285	899.515
113	Pv-fam-d protein	PVX_118695	PlasmoDB	3.46	2.9	ProteinPilot	2	DQQYPDPSNPNYR	2	0.0477	1592.73		NA
								KGPGNFQQEAFR	3	-0.0065	1377.67
114	Heat shock protein 90, putative	PVX_091545	PlasmoDB	2.64	3.6	ProteinPilot	2	LTESPAVVTGFLSPTLR	2	-2.022	1784.96		NA
								FSSFINFPVYIVNR	2	0.0336	1701.92
115	Hypothetical protein, conserved	PVX_080555	PlasmoDB	14.02	12.3	ProteinPilot	7	DSQGYLTIYPK	2	0.0189	1283.66		NA
								FYFNVENELISK	2	0.0107	1501.76
								IENVYEYSNFK	2	0.0355	1404.69
								ISGNEIGFQYLASK	2	-0.0043	1525.77
								LVYNYVNEK	2	-0.0119	1140.57
								NNFILDNTDVNQSVVNLFPK	2	-0.0152	2291.13
								YDSSLEPVNIVHR	2	-0.015	1527.75
116	Heat shock protein hsp70 homologue, putative	PVX_092310	PlasmoDB	4.21	5.9	ProteinPilot	3	IINEPTAAALAFGLEK	2	-0.0172	1656.89		NA
								MLGSFDLVGIPPAPR	2	-0.0231	1568.82
								IAGLDVLR	2	-0.0196	855.498
117	Hypothetical protein, conserved	PVX_119695	PlasmoDB	2.15	1.4	ProteinPilot	1	QAIHEFVK	2	-0.027	953.47		No Hits Found
118	ATP synthase alpha chain, putative	PVX_002685	PlasmoDB	2.23	7.3	ProteinPilot	3	GIIPAINVGLSVSR	2	-0.0231	1394.8		NA
								IIDVCVGHELLGR	3	0.0348	1479.82
								YFEFLDSNYADVLR	2	0.0496	1750.87
119	Isocitrate dehydrogenase [NADP], mitochondrial precursor, putative	PVX_083185	PlasmoDB	4.09	5.3	ProteinPilot	2	LILPYLDLNIK	2	-0.017	1313.78		NA
								TSTNPIASIFAWTR	2	0.0278	1563.83
120	Tubulin alpha chain, putative	PVX_098630	PlasmoDB	4.05	5.7	ProteinPilot	2	LIAQVISSLTASLR	2	-0.0234	1470.85		NA
								QLFHPEQLISGK	2	0.008	1378.73
121	Dihydrolipoamide dehydrogenase family protein	PVX_100555	PlasmoDB	4.23	8.5	ProteinPilot	3	AEEEGYILANILLSELK	2	0.0111	1904.03		NA
								LQVDASFGVASHPTIK	3	0.0073	1668.89
								RPNFDDLNLEK	3	-0.0344	1359.64
122	Pyruvate kinase, putative	PVX_114445	PlasmoDB	7.42	13	ProteinPilot	4	IENIEGIINFDK	2	-0.0566	1404.66		NA
								LLYQSLVGAIDTPISVQEAVAR	3	0.0619	2342.35
								SAVETAESIGAVLIVALTETGYTAR	3	0.0306	2521.36
								VDLPVIGEK	2	-0.0383	968.516
123	Dihydrolipoyllysine-residue succinyltransferase component of 2-oxoglutarate dehydrogenase complex, putative	PVX_122850	PlasmoDB	2	3.4	ProteinPilot	1	LSELELALSELATK	2	0.0017	1515.84	2	No Hits Found
124	DEAD/DEAH box helicase, putative	PVX_123240	PlasmoDB	4	3.25	ProteinPilot	2	AGNIGIATSFVNDDNR	2	0.0098	1662.81		NA
								LFLTSFLVLDEADR	2	0.052	1637.92
125	Hypothetical protein, conserved	PVX_084310	PlasmoDB	4.02	9.9	ProteinPilot	2	QIEEEGEEGKELGSQTIAK	2	0.0269	2057.01		NA
								TAQELFDMGTLEFK	2	-0.0032	1628.77
126	ATP-specific succinyl-CoA synthetase beta subunit, putative	PVX_084960	PlasmoDB	4	7.3	ProteinPilot	3	LNFDDNAEYR	2	0.018	1255.57		NA
								NTQLDIATDVIANLYK	2	0.0246	1790.97
								YVALLLDR	2	-0.0265	995.518
127	Ran binding protein 1, putative	PVX_090070	PlasmoDB	2	4.1	ProteinPilot	1	QKFDEAGQVNLK	2	-0.0016	1358.68	2	No Hits Found
128	Tubulin beta chain, putative	PVX_094635	PlasmoDB	16.13	34.2	ProteinPilot	9	ALTVPELTQQMFDAK	2	-0.0348	1690.83		NA
								FPGQLNSDLR	2	0.0126	1145.6
								GHYTEGAELIDAVLDVVR	2	-0.0697	1955.93
								LAVNLIPFPR	2	-0.0265	1138.66
								LHFFMIGFAPLTSR	3	0.0199	1635.88
								VDVFYNEATGGR	2	0.0004	1326.62
								VSDQFTAMFR	2	-0.019	1200.54
								FWEVISDEHGIDPSGTYR	3	0.0394	2107
								AILMDLEPGTMDSVR	3	0.0035	1598.8
129	Hypothetical protein, conserved	PVX_096260	PlasmoDB	2.78	6.6	ProteinPilot	2	YLINDLEILTGVYTFNAR	2	0.0585	2114.16		NA
								ALPYSVSSLASFAR	2	0.005	1467.78
130	60S ribosomal subunit protein L4/L1, putative	PVX_097915	PlasmoDB	4.17	10.2	ProteinPilot	2	QVVGEVEIPVVFQTPIR	2	-0.0575	1891.98		NA
								SDLVQEVFK	2	0.0062	1063.56
131	ATP synthase beta chain, mitochondrial precursor, putative	PVX_100735	PlasmoDB	18.12	25.22	ProteinPilot	10	FLSQPFAVAEVFTGKPGR	3	0.0264	1950.06		NA
								IGLFGGAGVGK	2	-0.0387	974.516
								MLTPDIVGAEQYEVAR	2	-0.0199	1790.87
								NVQQILQDYK	2	-0.0211	1247.63
								SLQDIIAILGIDELSEQDK	2	0.0861	2099.19
								TVLIMELINNVAK	2	0.0646	1456.9
								VALTGLTVAEYFR	2	-0.029	1438.75
								VLDSGKPISVPVGK	3	0.0433	1394.86
								VVDLIAPYAK	2	-0.0429	1087.58
								FTQAGSEVSALLGR	2	-3.9091	1430.84
132	Cell division cycle protein 48 homologue, putative	PVX_114095	PlasmoDB	1.7	1.8	ProteinPilot	1	LDQLIYIPLPDLAAR	2	-0.0609	1709.91	7	No Hits Found
133	RNA helicase-1, putative	PVX_117030	PlasmoDB	5.96	8.8	ProteinPilot	3	LFILDEADEMLSR	2	0.0136	1550.78		NA
								VLVTTDLLAR	2	-0.0287	1099.63
								QGVHMVVGTPGR	2	0.0041	1219.62
134	Elongation factor 1 alpha, pseudogene, putative	PVX_138260	PlasmoDB	4.42	9.3	ProteinPilot	3	IGGIGTVPVGR	2	-0.0149	1024.59		NA
								YFFTVIDAPGHK	3	0.0478	1393.75
								IPLQGVYK	2	0.0078	916.546
135	Hypothetical protein, conserved	PVX_083270	PlasmoDB	6.01	9.9	ProteinPilot	3	AILNGLAVGYR	2	-0.0094	1146.63		NA
								GNDFTTGSVFIVTFK	2	-0.007	1631.81
								LNFTYDENVFK	2	-0.0099	1388.65
136	40S ribosomal protein S19s, putative	PVX_090160	PlasmoDB	2.16	15	ProteinPilot	2	SILQQLENLGYVEQNPK	2	-0.0598	1971.97		NA
								LLEPVPFVR	2	-0.0565	1068.58
137	Hypothetical protein, conserved	PVX_092070	PlasmoDB	2	2.6	ProteinPilot	1	ILSIINEIFTK	2	0.0039	1289.76	1	No Hits Found
138	Hypothetical protein, conserved	PVX_099275	PlasmoDB	1.05	1.5	ProteinPilot	1	ITLMIDCLRR	2	0.0444	1305.73	1	No Hits Found

## Sheet: Previous
List of P. vivax proteins published previously (Acharya et al., 2009)
Sl No	Protein name	PF ID	Database source	Score	Coverage	Method	Peptides	Peptide sequences	Charge	Mass error	Precursor mass
1	Endoplasmin precursor	PVX_123745	PlasmoDB	3.1	6	Proteinpilot	2	LASGFDLEDTADLAQIVYDHINQKLGVDN	3	-0.9801	2674.33
								ALIDVISDTLRNQIFK	2	0.0181	1214.71
2	GRP78	PVX_099315	PlasmoDB	3.77	40.5	Proteinpilot	5	SKIDEIVLVGGSTR	2	0.0242	1472.84
								IINEPTAAALAYGLDK	2	0.0419	1658.93
								TTFAPEQISAMVLEK	2	-0.0301	1663.82
								DAGTIAGLNIVR	2	-0.0344	1198.63
								LEATLHPTQTVFDVK	2	-0.0638	1725.83
3	Protein Disulfide Isomerase	PVX_088960	PlasmoDB	2.29	15.6	Proteinpilot	2	VPLSEFVSTESFPLFGEINTENYR	2	-0.0506	2774.29
								ASLGLNEFPGLAYQSSEGR	2	0.0119	1994.98
4	PHIST Protein	PVX_093680	PlasmoDB	9.29	30.6	Proteinpilot	5	AELQEQMTEEELNSK	2	-0.017	1777.79
								GGFDDYNGPDGYGSDYGR	2	0.0255	1910.76
								HDDQFFDEGR	2	0.0021	1264.51
								SEQIAAMNYEEQFHQGPR	3	-0.0408	2085.91
								FGPPGGPGKFPDGR	2	-0.0006	1384.69
5	Pv-fam-d Protein	PVX_101520	PlasmoDB	2.07	8.8	Proteinpilot	1	SALQSMLESFIK	2	-0.0037	1352.7
6	Variable Surface Protein	PVX_096985	PlasmoDB	2	8.3	Proteinpilot	1	TESGTDYGSESVSDFR	2	-0.0168	1735.7
7	Trp-Rich Antigen (Pv-fam-a)	PVX_096950	PlasmoDB	2	9.2	Proteinpilot	1	DQFPPLVDIPGASSVALR	2	-0.0387	1880.96
8	Trp-Rich Antigen (Pv-fam-a)	PVX_090265	PlasmoDB	2	14.7	Proteinpilot	1	DNIFITNVLDQWIK	2	-0.0031	1717.9
9	Hypothetical Protein	PVX_101400	PlasmoDB	2.39	3.2	Proteinpilot	1	LLTPEGHIAPGSVK	2	0.0002	1417.79
10	Hypothetical Protein	PVX_083555	PlasmoDB	3.71	35.9	Proteinpilot	3	LISSIFGFDEEDIDSR	2	0.0015	1841.87
								VTLESPDNAEIDMSS	2	0.0405	1558.74
								PYDNTLPK	2	0.0218	946.498
11	Hypothetical Protein	PVX_083560	PlasmoDB	4.01	15.1	Proteinpilot	2	AEAIVDAGAQALNGLK	2	-0.0257	1540.78
								EGYLAYEDYSPR	2	0.015	1461.66
12	Hypothetical Protein	PVX_003545	PlasmoDB	2	3.6	Proteinpilot	1	LSEQELIQLLR	2	-0.0062	1340.76
13	Hypothetical Protein	PVX_115450	PlasmoDB	5.32	38.8	Proteinpilot	3	GLFSGLMGSSSDDDSSVAEEK	2	-3.965	2112.95
								KVDDVIPAPDDDASSVQSSVPSLIK	3	0.0376	2581.35
								YSTFEVTFDEK	2	0.0347	1364.65
14	Hypothetical Protein	PVX_099710	PlasmoDB	4	11.8	Proteinpilot	2	QLQGTFYEIATNASDK	2	0.1265	1767.96
								TILLETYNK	1	0.3252	1093.93
15	Hypothetical Protein	PVX_121930	PlasmoDB	2.44	20.3	Proteinpilot	2	VENAVEWGTLSDNVK	2	-0.0581	1659.75
								QSTNANQSYNDAGYTGK	2	0.0065	1801.75
16	Hypothetical Protein	PVX_003555	PlasmoDB	2	5.2	Proteinpilot	1	AAEGEEAAEGEAAEEEAAAESGGLLR	2	0.0044	2516.12

## Sheet: Sheet3
List of P. vivax proteins identified along with Mw, Putative cellular localizations and functions
Sl No	Protein Name	Accession No	MW	Cellular localization	Function
1	2,3-bisphosphoglycerate-dependent phosphoglycerate mutase, putative	PVX_091640	28.8	Not Known	Not Known
2	2-oxoisovalerate dehydrogenase alpha subunit, mitochondrial, putative	PVX_122460	49.7	Mitochondria	Metabolic process
3	40S ribosomal protein S19s, putative	PVX_090160	20	Cytosolic, Ribosomes	Translation
4	40S ribosomal protein S3, putative	PVX_117170	24.7	Cytosolic, Ribosomes	Translation
5	40S ribosomal protein S4, putative	PVX_090950	29.8	Intracellular, ribosome	Translation
6	40S ribosomal protein, putative	PVX_111380	29.8	Intracellular, ribosome, small ribosomal subunit	Translation
7	60S acidic ribosomal protein P0, putative	PVX_092120	34.7	Cytosolic, Ribosomes	Translation
8	60S ribosomal protein L10a, putative	PVX_118430	24.7	Cytosolic, Ribosomes	Translation
9	60S ribosomal protein L6, putative	PVX_082840	26.4	Ribosome	Translation
10	60S ribosomal subunit protein L4/L1, putative	PVX_097915	46.2	Intracellular, Ribosome	Translation
11	Adenylate kinase 2, putative	PVX_094660	27.6	Cytosolic	Nucleotide kinase activity
12	ADP/ATP transporter on adenylate translocase, putative	PVX_250300	38.8	Mitochondria	Transporter activity
13	Aspartic protease PM4, putative	PVX_086040	51.6	Not Known	Hemoglobin metabolism
14	ATP synthase alpha chain, putative	PVX_002685	62.2	Proton-transporting two-sector ATPase complex	Proton transport
15	ATP synthase beta chain, mitochondrial precursor, putative	PVX_100735	59	Proton-transporting two-sector ATPase complex	Proton transport
16	ATP-dependent RNA helicase, putative	PVX_095195	49.5	Not Known	ATP-dependent helicase activity
17	ATP-specific succinyl-CoA synthetase beta subunit	PVX_084960	51.3	Not Known	Catalytic activity, Metabolic process
18	Bromodomain protein, putative	PVX_123350	121	Not Known	Not Known
19	Calcium-dependent protein kinase 3, putative	PVX_087765	142	Not Known	Protein kinase activity, Signal transduction
20	Cell division cycle protein 48 homologue,	PVX_114095	91.5	Not Known	Serine-type endopeptidase activity
21	Chaperone clpB 1, putative	PVX_089580	103	Not Known	Chaperone
22	Chromatin assembly factor 1 protein WD40 domain, putative	PVX_081265	50.7	Not Known	Not Known
23	Cloroquine resistance associated protein Cg4	PVX_087970	101	Not Known	Chaperone
24	Co-chaperone GrpE, putative	PVX_091850	34.6	Mitochondrion	Chaperone
25	Cyclophilin, putative	PVX_220290	23.9	Not Known	Peptidyl-prolyl cis-trans isomerase activity, Chaperone
26	Cytochrome c1 precursor, putative	PVX_117325	46.2	Mitochondria	Iron ion binding, electron carrier activity
27	DEAD/DEAH box helicase, putative	PVX_123240	104	Cytosolic	ATP-dependent helicase activity
28	Deoxyribose-phosphate aldolase, putative	PVX_001945	28.7	Cytoplasm	Glycolysis
29	Deoxyuridine 5'-triphosphate nucleotidohydrolase, putative	PVX_091970	21.2	Not Known	dUTP metabolic process
30	Dihydrolipoamide dehydrogenase family protein	PVX_100555	56	Cytoplasm	Cell redox homeostasis
31	Dihydrolipoyllysine-residue succinyltransferase component of 2-oxoglutarate dehydrogenase complex, putative	PVX_122850	46.3	Mitochondria	Tricarboxylic acid cycle
32	DNA replication licensing factor MCM3, putative	PVX_079890	110	Nucleus	DNA replication
33	Duffy receptor precursor	PVX_110810	120	Integral membrane	Invasion
34	Dynein heavy chain, putative	PVX_091760	598	Dynein complex	Microtubule-based movement
35	Early transcribed membrane protein (ETRAMP)	PVX_090230	15.8	Not Known	Not Known
36	Elongation factor 1 alpha, putative	PVX_114832	48.9	Cytoplasm	Translation elongation factor activity
37	Elongation factor 1B, putative	PVX_099095	32.1	Eukaryotic translation elongation factor 1 complex	Translation elongation factor activity
38	Enolase	PVX_095015	48.8	Cell surface	Phosphopyruvate hydratase activity, Glycolysis
39	Fructose 1,6-bisphosphate aldolase, putative	PVX_118255	39.7	Not Known	Aldolase activity, Glycolysis
40	Glutaminyl-tRNA synthetase	PVX_082520	99	Cytosol	Translation
41	GTP-binding nuclear protein Ran, putative	PVX_091515	24.8	Intracellular	GTPase activity , Signal transducction
42	Guanylyl cyclase, putative	PVX_114990	360	Integral membrane	Cyclic nucleotide biosynthesis process
43	Heat shock 70 kDa protein, putative	PVX_089425	74.9	Not Known	Protein folding, Chaperone
44	Heat shock protein 101, putative	PVX_091470	103	Not Known	Protein folding, Chaperone
45	Heat shock protein 60, putative	PVX_095000	62.3	Not Known	Protein folding, Chaperone
46	Heat shock protein 86, putative	PVX_087950	86.3	Not Known	Protein folding, Chaperone
47	Heat shock protein 90, putative	PVX_091545	95.4	Not Known	Protein folding, Chaperone
48	Heat shock protein hsp70 homologue, putative	PVX_092310	73.2	Not Known	Protein folding, Chaperone
49	Heat shock protein, putative	PVX_122065	24.7	Not Known	Chaperone
50	Histone H2A, putative	PVX_114015	14.2	Nucleus, Nucleosome	Nucleosome assembly
51	Histone H4, putative	PVX_090930	11.5	Nucleus, Nucleosome	Nucleosome assembly
52	Hypothetical protein	PVX_086015	761	Integral to membrane	Transport
53	Hypothetical protein	PVX_089960	54.2	Not Known	Not Known
54	Hypothetical protein	PVX_092630	297	Nucleus	Transcription regulation
55	Hypothetical protein	PVX_097880	145	Not Known	Not Known
56	Hypothetical protein	PVX_099015	22.6	Not Known	Not Known
57	Hypothetical protein	PVX_123310	151	Not Known	Not Known
58	Hypothetical protein, conserved	PVX_000900	231	Not Known	Not Known
59	Hypothetical protein, conserved	PVX_002975	128	Not Known	Not Known
60	Hypothetical protein, conserved	PVX_082435	60.9	Not Known	Not Known
61	Hypothetical protein, conserved	PVX_083290	199	Not Known	Not Known
62	Hypothetical protein, conserved	PVX_083295	140	Not Known	Not Known
63	Hypothetical protein, conserved	PVX_084645	76	Not Known	Not Known
64	Hypothetical protein, conserved	PVX_085145	32.7	Not Known	Not Known
65	Hypothetical protein, conserved	PVX_087690	212	Not Known	Not Known
66	Hypothetical protein, conserved	PVX_089335	80.1	Not Known	Virulence
67	Hypothetical protein, conserved	PVX_090040	52.3	Not Known	Not Known
68	Hypothetical protein, conserved	PVX_091940	148	Not Known	Not Known
69	Hypothetical protein, conserved	PVX_094930	188	Not known	Not known
70	Hypothetical protein, conserved	PVX_100970	255	Not Known	Not known
71	Hypothetical protein, conserved	PVX_101370	86.4	Not Known	Not Known
72	Hypothetical protein, conserved	PVX_101480	81.1	Not Known	Not Known
73	Hypothetical protein, conserved	PVX_114720	56.6	Not Known	Not Known
74	Hypothetical protein, conserved	PVX_114800	115	Not known	Not known
75	Hypothetical protein, conserved	PVX_117595	359	Not Known	Not Known
76	Hypothetical protein, conserved	PVX_119515	418	Not Known	Not Known
77	Hypothetical protein, conserved	PVX_122470	128	Not Known	RNA metabolism
78	Hypothetical protein, conserved	PVX_122920	391	Not Known	Not Known
79	Hypothetical protein, conserved	PVX_123160	80.1	Intracellular	Serine type endopeptidase activity
80	Hypothetical protein, conserved	PVX_124055	46.2	Not known	Pseudouridine synthesis
81	Hypothetical protein, conserved	PVX_118040	28.5	Not Known	Not Known
82	Hypothetical protein, conserved	PVX_119695	68.1	Not Known	Not Known
83	Hypothetical protein, conserved	PVX_092070	48.1	PVM	Not Known
84	Hypothetical protein, conserved	PVX_099275	75.3	Nucleus	DNA repair
85	Hypothetical protein, conserved	PVX_080555	84.2	Not Known	Not Known
86	Hypothetical protein, conserved	PVX_083270	42.1	Not Known	Not Known
87	Hypothetical protein, conserved	PVX_084310	38.9	Not Known	Not Known
88	Hypothetical protein, conserved	PVX_084820	65.5	Not Known	Not Known
89	Hypothetical protein, conserved	PVX_087095	19.3	Actin cytoskeleton	Cytoskeleton organization
90	Hypothetical protein, conserved	PVX_096260	52.9	Not Known	Not Known
91	Hypothetical protein, conserved	PVX_000745	82.8	Not Known	Not Known
92	Hypothetical protein, conserved	PVX_003695	75.2	Not Known	Not Known
93	Hypothetical protein, conserved	PVX_095140	142	Not Known	Not Known
94	Hypothetical protein, conserved	PVX_098620	146	Not Known	Not Known
95	Hypothetical protein, conserved	PVX_113635	180	Not Known	Not Known
96	Hypothetical protein, conserved	PVX_114665	37.5	Core TFIIH complex	General RNA polymerase II transcription factor activity
97	Hypothetical protein, conserved	PVX_122030	100	Not Known	Signal transduction
98	Hypothetical protein, conserved	PVX_124190	86.3	Not Known	Not Known
99	Isocitrate dehydrogenase [NADP], mitochondrial precursor	PVX_083185	53.2	Not Known	Isocitrate metabolic process
100	Karyopherin beta, putative	PVX_080050	127	Not Known	Binding
101	Lactate dehydrogenase	PVX_116630	34.2	Not Known	Oxidoreductase activity, Glycolysis
102	Lactate/malate dehydrogenase, putative	PVX_116615	37	Cytosolic	Catalytic activity, Metabolic process
103	M1-family aminopeptidase, putative	PVX_122425	126	Cytosolic	Metallopeptidase activity
104	Malate dehydrogenase, putative	PVX_114050	34.1	Not Known	Catalytic activity, Oxidoreductase activity, Glycolysis
105	Male fertility protein pf47, putative	PVX_083240	49	Not Known	Gametocytogenesis
106	Membrane-associated calcium-binding protein, putative	PVX_091105	39.1	Not Known	Calcium ion binding
107	Merozoite capping protein 1, putative	PVX_111355	52.2	Not Known	Antioxidant activity
108	Myo-inositol 1-phosphate synthase, putative	PVX_080650	69.1	Not Known	Inositol-3-phosphate synthase activity, Phospholipid biosynthetic process
109	Myosin heavy chain subunit, putative	PVX_092620	197	Myosin complex	Motor activity
110	Nucleosome assembly protein 1, putative	PVX_099365	34.2	Nucleus	Nucleosome assembly
111	Phosphoglycerate kinase	PVX_099535	45.1	Not Known	Phosphoglycerate kinase activity, Glycolysis
112	Proliferating cell nuclear antigen, putative	PVX_115055	30.6	PCNA complex	DNA replication
113	Protease, putative	PVX_001005	86.6	Not Known	Cysteine-type peptidase activity
114	Pseudogene, elongation factor 1 alpha, pseudogene, putative	PVX_138260	37.1	Cytosolic	Translational elongation
115	Pv-fam-d protein	PVX_118695	103	Not Known	Immunogenic
116	Pyridoxal Kinase, putative	PVX_113935	40.6	Not Known	Not Known
117	Pyridoxine biosynthetic enzyme pdx1 homologue	PVX_114180	33.2	Not Known	Catalytic activity, Metabolic Process
118	Pyruvate kinase, putative	PVX_114445	55.4	Not Known	Pyruvate kinase activity, Glycolysis
119	RAD protein (Pv-fam-e)	PVX_089835	39.9	Not Known	Immunogenic
120	Ran binding protein 1, putative	PVX_090070	34.8	Not Known	Intracellular transport
121	Ribosomal protein L7a	PVX_085270	32.7	Not Known	Translation
122	RNA binding protein, putative	PVX_094535	30	Cytosolic	Not Known
123	RNA helicase-1, putative	PVX_117030	45.3	Cytosolic	ATP-dependent helicase activity
124	Serine hydroxymethyltransferase, putative	PVX_100730	49.2	Not Known	Glycine hydroxymethyltransferase activity
125	Serine/threonine-protein kinase NEK4, putative	PVX_096360	36.2	Not Known	Protein kinase activity, Signal transduction
126	SET domain containing protein	PVX_114585	742	Not Known	Chromatin assembly
127	Spermidine synthase, putative	PVX_092065	36.6	Cytosolic	Catalytic activity
128	Suppressor of Ras1 3-9, putative	PVX_089505	29.8	Not Known	Signal Transduction
129	Triosephosphate isomerase, putative	PVX_118495	37.8	Not Known	Isomearse activity, Glycolysis
130	Tryptophan-rich antigen (Pv-fam-a)	PVX_092990	158	Not Known	Immunogenic
131	Tryptophan-rich antigen (Pv-fam-a)	PVX_112670	38.5	Not Known	Immunogenic
132	Tryptophan-rich antigen (Pv-fam-a)	PVX_092995	43	Not Known	Immunogenic
133	Tubulin alpha chain, putative	PVX_098630	50.2	Microtubule	Microtubule-based movement
134	Tubulin beta chain, putative	PVX_094635	49.8	Microtubule	Microtubule-based movement
135	U5 snRNP-associated 102 kDa protein, putative	PVX_091160	146	Nucleus	RNA processing
136	Ubiquinol cytochrome c oxidoreductase, putative	PVX_118520	41	Mitochondria	Ubiquinol-cytochrome-c reductase activity
137	Vacuolar ATP synthase subunit E	PVX_086990	27.4	Not Known	ATP synthesis coupled proton transport
138	Variable surface protein Vir4-related	PVX_074690	48.4	Not Known	Immunogenic
139	Endoplasmin precursor	PVX_123745	93.6	Endoplasmic reticulum	Protein folding
140	GRP78	PVX_099315	72.3	Endoplasmic reticulum	Chaperone, Protein folding
141	Protein Disulfide Isomerase	PVX_088960	54.9	Endoplasmic reticulum	Cell redox homeostasis, Protein folding
142	PHIST Protein	PVX_093680	80.7	Not Known	Not Known
143	Pv-fam-d Protein	PVX_101520	49.5	Not Known	Immunogenic
144	Variable Surface Protein (Vir)	PVX_096985	44.6	IRBC membrane	Immunogenic
145	Trp-Rich Antigen (Pv-fam-a)	PVX_096950	39.8	Not Known	Immunogenic
146	Trp-Rich Antigen (Pv-fam-a)	PVX_090265	40.1	Not Known	Immunogenic
147	Hypothetical Protein	PVX_101400	302	Not Known	Not Known
148	Hypothetical Protein	PVX_083555	16.5	Not Known	Not Known
149	Hypothetical Protein	PVX_083560	34	Not Known	Not Known
150	Hypothetical Protein	PVX_003545	34.4	Not Known	Not Known
151	Hypothetical Protein	PVX_115450	21.4	Not Known	Not Known
152	Hypothetical Protein	PVX_099710	24.2	Not Known	Not Known
153	Hypothetical Protein	PVX_121930	32.5	Not Known	Not Known
154	Hypothetical Protein	PVX_003555	11.9	Not Known	Not Known
