# Supplementary material for: Clinical Proteomics of the Neglected Human Malarial Parasite Plasmodium vivax
Source: PLoS One. 2011 Oct 20;6(10):e26623. doi: 10.1371/journal.pone.0026623 (PMC3197670; doi:10.1371/journal.pone.0026623)
Supplement: Table S3 — P. vivax proteins which do not have Mass Spectrometric evidence in any species of Plasmodium. (XLS) [file pone.0026623.s003.xls]

## Sheet: Sheet1
Table S3
Proteins which do not have Mass Spectrometric evidence in any species of Plasmodium
SL. No.	Accession #	orthologs/ paralogs	Protein Name	Cellular localization	Function	Signal peptide	PEXEL motif	MW	PI	biological process	Domains/Motifs	MS/based evidence in homologs
1	PVX_087765	P.c, P.f, P.k, P.y	Calcium-dependent protein kinase 3, putative		Protein kinase activity, protein amino acid phosphorylation	None	None	142.1	9.64	Signal transduction		NoMs based evidence
2	PVX_097880	Only in P.k	Hypothetical protein	not known	Not known	None	None	145	10.33	Not known	SCOP: d1ekqa_	NoMs based evidence
3	PVX_099015	P.c,P.b, P.f, P.k, P.y	Hypothetical protein		Not known	None	None	22.6	9.9	Not known	SCOP entry of d1smla_E (2.2e+00)	NoMs based evidence
4	PVX_101370	P.c,P.b, P.f, P.k, P.y	Hypothetical protein, conserved		Not known	None	None	86.4	9.35	Not known	SCOP:d1nzya_	NoMs based evidence
5	PVX_101480	P.c, P.f, P.k, P.y	Hypothetical protein, conserved		Not known	None	None	81.1	4.56	Not known	SCOP:d1gl3a2 107-187	NoMs based evidence
6	PVX_000745	P.c,P.b, P.f, P.k, P.y	Hypothetical protein,conserved	None	Not known	None	None	82.77	9.59	Not known	None	NoMs based evidence
7	PVX_003695	P.c,P.b, P.f, P.k	Hypothetical protein,conserved	None	Not known	None	None	75.2	10.24	Not known	None	NoMs based evidence
8	PVX_074690	Only in P.v	Variable surface protein Vir4-related	None	Not known	None	None	48.4	9.29	Virulence	plasmodium virulent (8-422)	NoMs based evidence
9	PVX_095140	P.c,P.b, P.f, P.k, P.y	Hypothetical protein,conserved	None	Not known	None	None	141.7	9.53	Not known	DUF747(696-1248)	NoMs based evidence
10	PVX_114665	P.c,P.b, P.f, P.k, P.y	Hypothetical protein,conserved	core TFIIH complex	general RNA polymerase II transcription factor activity	None	None	37.5	7.47	DNA repair	None	NoMs based evidence
11	PVX_124190	P.c,P.b, P.f, P.k, P.y	Hypothetical protein,conserved	None	Not known	None	None	86.3	7.9	Not known	None	NoMs based evidence
13	PVX_089365	P.b, P.c, P.f, P.k, P.y	helicase, putative	Nucleus	Helicase actiivty	None	None	203.535	6.36	Transcription	HELICc 1429 1512 6.00e-2,DEXDc 545 737 1.22e-34	NoMs based evidence
16	PVX_083555	P.k	Hypothetical protein	Plasma membrane	Not known	None	None	16.5	4	Not known	TM 45-67	NoMs based evidence
20	PVX_003545	P.b, P.c, Py, P.k,	Hypothetical protein, conserved (Not present in P.f )		Not known	None	None	34.4	6.31	Not known		NoMs based evidence
21	PVX_003555	P.k	Hypothetical protein, conserved (Not present in P.f)		Not known	None	None	119.2	3.82	Not known		NoMs based evidence
22	PVX_101520	None	Pv-fam-d protein		Not known	None	None	49.5	9.7	Not known	TM 342-361, TM366-383	NoMs based evidence
23	PVX_096950	P.b, P.c, P. k	Tryptophan-rich antigen (Pv-fam-a) (Not present in P.f)		Not known	S.P 1-29	None	39.8	9.92	Not known	SCOP:d1es6a_ d1es6a_ 219 274 3.70e-01	NoMs based evidence
24	PVX_090265	P.b, P.c, Py, P.k,	tryptophan-rich antigen (Pv-fam-a) (No homologue in P.fal)		Not known	None	None	40.1	6.57	Not known	TM 36-58, internal repeat 1 117 162 7.52e-05, internal repeat 1 246 283 7.52e-05	NoMs based evidence
25	PVX_096985	None	Variable surface protein Vir, putative		Virulence	None	None	4.6	5.88		TM 249-271, internal repeat 1 302-335, 334-367	NoMs based evidence
26	PVX_124055	P.b, P.c,P.f, P.Y, P.K	Hypothetical protein, conserved (RNA pseudouridylate synthase, putative in P. fal)		RNA binding	None	None	46.19	10.32	Not known		NoMs based evidence
27	PVX_114800	Pb,Pc, Py, Pf, Pk	hypothetical protein, conserved	Not known	Not known	None	None	115.386	5.67	Not known	low complexity 127 155	NoMs based evidence
28	PVX_087690	Pf, Pb, Pcc, Py, Pk	hypothetical protein, conserved	Not known	Not known	None	None	212.267	7.85	Not known	None	NoMs based evidence
29	PVX_114720	Pf, Pb, Pcc, Py, Pk	hypothetical protein, conserved	Not known	Not known	None	None	56.606	10.38	Not known	None	NoMs based evidence
