# Supplementary material for: Clinical Proteomics of the Neglected Human Malarial Parasite Plasmodium vivax
Source: PLoS One. 2011 Oct 20;6(10):e26623. doi: 10.1371/journal.pone.0026623 (PMC3197670; doi:10.1371/journal.pone.0026623)
Supplement: Table S4 — Host proteins identified along with the proteome of P. vivax. (XLS) [file pone.0026623.s004.xls]

## Sheet: Sheet1
	Table S4
	Total host proteins identified
Sl No	Protein name	Accession Number	Database Source	Mol wt	Score	Coverage	Method	Peptides	Peptide sequences	Charge	Mass error	Precursor mass
1	110 kDa NFAR protein	gb|AAK07425.1	GenBank	95.5	0.5	0.7	ProteinPilot	1	GGTIRGR	1	-0.0332	715.376
2	26S proteasome non-ATPase regulatory subunit 9 (26S proteasome regulatory subunit p27)	spt|O00233	Swiss-Prot	24.6	0.57	5.38	ProteinPilot	1	KLGQSESQGPPR	2	-0.0347	1282.63
3	3',5'-cyclic nucleotide phosphodiesterase 10A	trm|Q9ULW9	TrEMBL	89.3	0.64	1.7	ProteinPilot	1	ACRDNLSQWEKVIR	2	-0.0258	1774.85
4	6-phosphogluconate dehydrogenase, decarboxylating (EC 1.1.1.44)	spt|P52209	Swiss-Prot	53	16.3	29	ProteinPilot	9	DVLGMAQDEMAQAFEDWNK	2	-0.027	2197.9
									DYFGAHTYELLAK	2	0.0077	1526.75
									GILFVGSGVSGGEEGAR	2	0.0427	1590.84
									LVPLLDTGDIIIDGGNSEYR	2	0.0292	2159.14
									NPELQNLLLDDFFK	2	0.0161	1704.89
									WTAISALEYGVPVTLIGEAVFAR	3	0.0963	2462.42
									HEMLPASLIQAQR	3	-0.0078	1492.77
									AGQAVDDFIEK	2	0.0173	1191.59
									VDDFLANEAK	2	-0.0267	1120.51
5	78 kDa glucose-regulated protein precursor (GRP 78)	spt|P11021	Swiss-Prot	72.3	9.43	12.69	ProteinPilot	5	ITPSYVAFTPEGER	2	0.002	1565.77
									LYGSAGPPPTGEEDTAEKDEL	2	-1.0956	2173.89
									NQLTSNPENTVFDAK	2	-0.0274	1676.77
									SQIFSTASDNQPTVTIK	2	-0.0311	1835.9
									IINEPTAAAIAYGLDK	2	-0.0059	1658.88
6	aarF domain containing kinase 5	rf|NP_777582.3	NCBI Ref Seq	65.9	1.22	2.7	ProteinPilot	1	LAGATYRGVYGTSLLR	2	-0.0496	1696.88
7	Abnormal spindle-like microcephaly-associated protein (Abnormal spindle protein homolog) (Asp homolog)	spt|Q8IZT6	Swiss-Prot	409	0.54	0.31	ProteinPilot	1	NATIKLQSTVK	2	-0.0975	1202.59
8	ARP3 (Actin-related protein 3)	spt|P61158	Swiss-Prot	47.3	5.3	20.09	ProteinPilot	4	DITYFIQQLLR	2	0.0369	1408.81
									GVDDLDFFIGDEAIEKPTYATK	3	0.017	2443.2
									AEPEDHYFLLTEPPLNTPENR	3	0.0366	2481.22
									TLTGTVIDSGDGVTHVIPVAEGYVIGSCIK	3	0.0004	3057.57
9	ARP2/3 complex 16 kDa subunit (p16-ARC) (Actin-related protein 2/3 complex subunit 5)	spt|O15511	Swiss-Prot	16.2	2	8	ProteinPilot	1	ALAAGGVGSIVR	2	-0.0376	1069.59
10	Actin
a	Actin, cytoplasmic 2 (Gamma-actin)	spt|P63261	Swiss-Prot	41.7	38.05	32.53	ProteinPilot	14	YVALDFEQEMATAASSSSLEK	2	-0.035	2276.02
									YPIEHGIVTNWDDMEK	3	0.0089	1959.91
									VAPEEHPVLLTEAPLNPK	2	-0.0336	1953.02
									TTGIVMDSGDGVTHTVPIYEGYALPHAILR	3	-0.0384	3182.57
									SYELPDGQVITIGNER	2	-0.0079	1789.88
									QEYDESGPSIVHR	3	-0.0383	1572.68
									NTPAMYVAIQAVLSLYASGR	2	-1.0226	2123.08
									IWHHTFYNELR	3	-0.0099	1514.73
									GYSFTTTAER	2	-0.0181	1131.5
									EITALAPSTMK	2	0.0103	1160.62
									EEEIAALVIDNGSGMCK	2	-1.0873	1833.76
									DLYANTVLSGGTTMYPGIADR	2	0.0102	2214.07
									DLTDYLMK	2	-0.0198	949.456
									AVFPSIVGR	2	0.0015	944.546
b	Hypothetical protein	trm|Q8WVW5	TrEMBL	40.5	14.1	42	ProteinPilot	9	DLYANTVLSGGTTMYPGIADR	2	-0.0054	2214.06
									QEYDESGPSIVHR	2	-0.067	1498.6
									SYELPDGQVITIGNER	2	0.0258	1789.91
									TTGIVMDSGDGVTHTVPIYEGYALPH	2	-0.0301	2729.27
									VAPEEHPVLLTEAPLNPK	2	-0.025	1953.03
									LCYVALDFEQEMATAASSSSLEK	2	-0.9757	2548.19
									YPIEHGIVTNWDDMEK	3	0.0288	1959.93
									EITALAPSTMK	2	-0.0382	1160.57
									AVFPSIVGR	2	-0.0266	944.518
11	actinin, alpha 4	cra|hCP1891497.1	GenBank	104	2	1.3	ProteinPilot	1	VGWEQLLTTIAR	2	0.0618	1385.83
12	ADD1 protein	trm|Q86XM2	TrEMBL	73.3	1.52	2.7	ProteinPilot	1	LADLFGWSQLIYNHITTR	3	0.0117	2147.13
13	Adenylosuccinate synthetase 2 (EC 6.3.4.4) (IMP--aspartate ligase 2) (AdSS 2) (AMPSase 2)	spt|P30520	Swiss-Prot	50	1.77	4.6	ProteinPilot	1	VGIGAFPTEQDNEIGELLQTR	2	0.9352	2287.08
14	Adenylyl cyclase-associated protein 1 (CAP 1)	spt|Q01518	Swiss-Prot	51.5	6	10.5	ProteinPilot	3	AGAAPYVQAFDSLLAGPVAEYLK	2	2.8588	2353.08
									AYLSIWTELQAYIK	2	-0.0233	1697.88
									LSDLLAPISEQIK	2	0.0335	1425.84
15	ADP-ribosylation factor 5	spt|P84085	Swiss-Prot	20.3	0.68	7.8	ProteinPilot	1	QMRILMVGLDAAGK	2	0.0683	1484.85
16	A-gamma globin	trm|Q96FH6	TrEMBL	16.12	3.07	15.46	ProteinPilot	1	VNVEDAGGETLGR	2	0.0441	1315.68
17	aldolase A	emb|CAA30979.1	EMBL	39.3	2.15	3.8	ProteinPilot	1	GILAADESTGSIAK	2	-0.0296	1331.66
18	Alpha 1 type XXIV collagen precursor	trm|Q7Z5L5	TrEMBL	175.5	0.48	0.5	ProteinPilot	1	GETGPQGPR	2	0.0985	898.513
19	Alpha enolase (EC 4.2.1.11) (2-phospho-D-glycerate hydro-lyase) (Non- neural enolase) (NNE) (Enolase 1) (Phosphopyruvate hydratase) (C-myc promoter-binding protein) (MBP-1) (MPB-1) (Plasminogen-binding protein)	spt|P06733	Swiss-Prot	47	20.52	42	ProteinPilot	11	AAVPSGASTGIYEALELR	2	0.0134	1803.95
									DATNVGDEGGFAPNILENK	2	-0.0446	1959.87
									HIADLAGNSEVILPVPAFNVINGGSHAGNK	4	0.0659	3011.61
									LAMQEFMILPVGAANFR	2	-0.0046	1906.98
									SGETEDTFIADLVVGLCTGQIK	2	-5.0053	2347.15
									VNQIGSVTESLQACK	2	0.0515	1632.87
									VVIGMDVAASEFFR	2	0.0053	1539.78
									YISPDQLADLYK	2	-0.0485	1424.67
									GNPTVEVDLFTSK	2	-0.0196	1405.69
									LMIEMDGTENK	2	-0.0403	1279.54
									FGANAILGVSLAVCK	2	-0.0065	1518.82
20	Alpha1A-voltage-dependent calcium channel	trm|Q9NS88	TrEMBL	282	1.53	0.7	ProteinPilot	1	QGGQPGAQRMYKQSMAQR	2	-0.0803	2021.87
21	Alpha2(E)-catenin	trm|Q12795	TrEMBL	102.7	0.64	1.07	ProteinPilot	1	QQELKDVGHR	1	0.0233	1192.61
22	Hemoglobin chain
a	Hemoglobin alpha chain	spt|P69905	Swiss-Prot	15.13	15.69	87	ProteinPilot	5	TYFPHFDLSHGSAQVK	2	0.0011	1832.89
									VADALTNAVAHVDDMPNALSALSDLHAHK	6	0.0544	2929.52
									LRVDPVNFK	2	-0.0262	1086.59
									MFLSFPTTK	2	-0.0026	1022.54
									AAWGKVGAHAGEYGAEALER	4	-0.0331	2098.99
b	Hemoglobin beta chain	spt|P68871	Swiss-Prot	15.8	17.67	65.1	ProteinPilot	6	KVLGAFSDGLAHLDNLK	3	-0.0144	1796.96
									LLGNVLVCVLAHHFGK	3	-0.014	1775.97
									LLVVYPWTQR	2	-0.0416	1273.68
									SAVTALWGKVNVDEVGGEALGR	3	-0.0062	2284.18
									EFTPPVQAAYQK	2	-7.0714	1370.62
									FFESFGDLSTPDAVMGNPK	2	0.0587	2073.99
c	Hemoglobin delta chain	spt|P02042	Swiss-Prot	15.9	15.54	54	ProteinPilot	6	VHLTPEEKSAVTALWGKVNVDEVGGEALGR	4	-0.0951	3160.56
									LLVVYPATQRFFESFGDLSTPDAVMGNPK	3	0.6489	3162.22
									LLGNVLVCVLARNFGK	4	0.177	1833.16
									FFESFGDLSTPDAVMGNPKV	2	0.0273	2215.04
									EFTPPVQAAYQKVVAGVANALAHKYH	5	0.1045	2808.58
									AHGKKVLGAFSDGLAHLDNLK	3	-1.2643	2188.93
d	hemoglobin zeta	prf|754931A	PRF	13.9	2	8.8	ProteinPilot	1	FLASVSTVLZSK	2	0.0076	1279.71
23	Alpha-actinin 1 (Alpha-actinin cytoskeletal isoform) (Non-muscle alpha-actinin 1) (F-actin cross linking protein)	spt|P12814	Swiss-Prot	103	16.04	13.9	ProteinPilot	9	FAIQDISVEETSAK	2	-0.0188	1536.75
									GYEEWLLNEIR	2	-0.0245	1420.67
									IDQLEGDHQLIQEALIFDNK	2	0.0048	2338.19
									LASDLLEWIR	2	0.0045	1214.67
									LLETIDQLYLEYAK	2	0.0187	1710.93
									LVSIGAEEIVDGNVK	2	-0.0532	1541.78
									TINEVENQILTR	2	-0.0347	1428.72
									VGWEQLLTTIAR	2	-0.062	1417.69
									DDPLTNLNTAFDVAEK	2	-0.0218	1761.82
24	Fibrinogen alpha/alpha-E chain precursor [Contains: Fibrinopeptide A]	spt|P02671	Swiss-Prot	94.9	1.7	1.5	ProteinPilot	1	GLIDEVNQDFTNR	2	1.0896	1520.82
25	Ankyrin
a	ankyrin 1 isoform 3	rf|NP_000028.2	NCBI Ref Seq	206	16.19	9.6	ProteinPilot	10	IIALGPTGAQFLSPVIVEIPHFASHGR	4	-1.0222	2825.53
									ISEILLDHGAPIQAK	3	-0.0052	1603.89
									LLGNQATFSPIVTVEPR	2	-0.0351	1840.97
									LLLENNANPNLATTAGHTPLHIAAR	4	0.0331	2621.44
									LVYANECANFTTNVSAR	2	-0.0611	1942.86
									TGFTPLHIAAHYENLNVAQLLLNR	4	-1.0335	2703.41
									TAEAVNFATLLYK	2	-0.007	1439.76
									LVPLVQATFPENAVTK	2	-0.0034	1725.96
									LALQAQPVPDELVTK	2	-0.0282	1620.88
									TLEQHENFVEVAR	3	-1.1372	1569.64
b	ankyrin 1, erythrocytic	cra|hCP1885240	GenBank	206	26.95	11.9	ProteinPilot	14	IIALGPTGAQFLSPVIVEIPHFASHGR	4	0.0356	2826.59
									IPLPPSWTDNPR	2	0.0094	1391.73
									ISEILLDHGAPIQAK	3	-0.0283	1603.87
									LALQAQPVPDELVTK	2	0.0017	1620.91
									LCQDYDTIGPEGGSLK	2	0.9644	1752.77
									LLCSVIGGTDQAQWEDITGTTK	2	-0.1513	2392.01
									LLGNQATFSPIVTVEPR	2	0.033	1841.04
									LSTPPPLAEEEGLASR	2	0.0126	1665.87
									LVPLVQATFPENAVTK	2	0.0521	1726.02
									LVYANECANFTTNVSAR	2	-0.0002	1928.9
									TAEAVNFATLLYK	2	0.0006	1439.77
									TLEQHENFVEVAR	2	-3.9608	1566.81
									SFHFQSFR	2	2.0875	1056.59
									TAAVLLQNDPNPDVLSK	2	-0.0765	1793.88
26	ALU1_HUMAN Alu subfamily J sequence contamination warning entry	cra|hCP51655.2	GenBank	12.3	0.55	7.5	ProteinPilot	1	GIQASEVK	1	0.0033	830.453
27	ankyrin repeat and BTB (POZ) domain containing 2	cra|hCP1753213.1	GenBank	18.5	0.7	1.27	ProteinPilot	1	ERGAPAGHGSRPPSR	2	0.0038	1512.77
28	ankyrin repeat domain 24	NP_597732	NCBI	141	1	0.9	ProteinPilot	1	LLQAVENNDAPR	2	-0.0235	1339.65
29	Annexin A1 (Annexin I) (Lipocortin I) (Calpactin II) (Chromobindin 9) (P35) (Phospholipase A2 inhibitory protein)	spt|P04083	Swiss-Prot	38.5	8.23	16.8	ProteinPilot	4	ALTGHLEEVVLALLK	2	-0.0494	1604.9
									GLGTDEDTLIEILASR	2	0.0035	1701.88
									GTDVNVFNTILTTR	2	-0.0384	1549.77
									GVDEATIIDILTK	2	0.0141	1386.77
30	Annexin A11 (Annexin XI) (Calcyclin-associated annexin 50) (CAP-50) (56 kDa autoantigen)	spt|P50995	Swiss-Prot	54.3	2.86	4.7	ProteinPilot	2	TPVLFDIYEIK	2	0.0274	1336.76
31	Annexin A3 (Annexin III) (Lipocortin III) (Placental anticoagulant protein III) (PAP-III) (35-alpha calcimedin) (Inositol 1,2-cyclic phosphate 2-phosphohydrolase)	spt|P12429	Swiss-Prot	36.2	3.55	8.3	ProteinPilot	2	GAGTNEDALIEILTTR	2	0.0217	1672.88
									GIGTDEFTLNR	2	0.0095	1221.61
32	Annexin A6 (Annexin VI) (Lipocortin VI) (P68) (P70) (Protein III) (Chromobindin 20) (67 kDa calelectrin) (Calphobindin-II) (CPB-II)	spt|P08133	Swiss-Prot	75.7	0.76	1.5	ProteinPilot	1	EAILDIITSR	2	-0.0313	1129.6
33	Antibacterial protein FALL-39 precursor (FALL-39 peptide antibiotic) (Antimicrobial protein CAP-18) (hCAP-18) [Contains: Antibacterial protein LL-37]	spt|P49913	Swiss-Prot	19.3	0.55	5.3	ProteinPilot	1	FALLGDFFR	2	-0.0158	1084.55
34	API2-MLT fusion protein	gb|AAD46161.1	GenBank	128.7	1.7	0.7	ProteinPilot	1	GDSPTEKHK	1	0.1629	997.646
35	Aquaporin 1	gb|AAH22486.1	GenBank	28.6	2.68	19.7	ProteinPilot	2	DLGGSAPLAIGLSVALGHLLAIDYTGCGINPAR	4	0.1346	3261.85
									VWTSGQVEEYDLDADDINSR	2	-0.0797	2310.94
36	ataxin-2-like protein	gb|AAO12057.1	GenBank	93.2	1.05	2.03	ProteinPilot	1	GINGGPSRMSPKAQRPLR	2	0.0506	1921.09
37	ATP synthase chain
a	ATP synthase beta chain, mitochondrial precursor (EC 3.6.3.14)	spt|P06576	Swiss-Prot	56.5	6.25	8.69	ProteinPilot	3	AIAELGIYPAVDPLDSTSR	2	-0.0232	1987
									FTQAGSEVSALLGR	2	-0.0252	1434.72
									VALTGLTVAEYFR	2	-0.0233	1438.76
b	unnamed protein product	emb|CAA27246.1	EMBL	57.9	10.89	17.6	ProteinPilot	6	DQEGQDVLLFIDNIFR	2	0.0405	1921
									SLQDIIAILGMDELSEEDKLTVSR	3	0.1829	2674.56
									TVLIMELINNVAK	2	0.0005	1456.83
									VALTGLTVAEYFR	2	-0.0206	1438.76
									AIAELGIYPAVDPLDSTSR	2	-0.037	1986.99
									IPVGPETLGR	2	-0.0416	1037.55
38	Serum albumin precursor	spt|P02768	Swiss-Prot	69.3	2	2.4	ProteinPilot	1	KVPQVSTPTLVEVSR	3	0.0056	1638.94
39	Azurocidin precursor (Cationic antimicrobial protein CAP37) (Heparin- binding protein) (HBP)	spt|P20160	Swiss-Prot	26.9	5.55	19.9	ProteinPilot	5	DWIDGVLNNPGPG	2	0.1218	1352.76
									HFCGGALIHAR	3	0.0749	1237.69
									CQVAGWGSQR	2	0.0461	1147.57
									NVCTGVLTR	2	0.0795	1018.6
									GPDFFTR	2	0.0657	838.463
40	Bactericidal/permeability-increasing protein	trm|Q8IW58	TrEMBL	53.8	1.1	3.08	ProteinPilot	1	GLDYASQQGTAALQK	2	0.0235	1549.8
41	Band 3 anion transport protein (Anion exchange protein 1) (AE 1) (CD233 antigen)	spt|P02730	Swiss-Prot	101.7	27.72	22.3	ProteinPilot	12	ATFDEEEGRDEYDEV	2	-0.0246	1802.69
									FLFVLLGPEAPHIDYTQLGR	3	0.0345	2285.26
									GTVLLDLQETSLAGVANQLLDR	3	4.0565	2329.31
									IPPDSEATLVLVGR	2	-0.0106	1465.8
									LQEAAELEAVELPVPIR	2	-0.0236	1876.01
									NVELQCLDADDAK	2	-0.0311	1503.66
									PLQQTGQLFGGLVR	2	-0.0801	1512.76
									STPASLALPFVLILTVPLR	3	0.0235	2007.24
									VIGDFGVPISILIMVLVDFFIQDTYTQK	3	1.2851	3171.98
									ADFLEQPVLGFVR	2	0.0182	1489.81
									VLLPLIFR	2	0.0204	969.658
									GWVIHPLGLR	2	0.0043	1162.67
42	BCKDK protein (branched chain ketoacid dehydrogenase kinase)	trm|Q96G95	TrEMBL	37.767	0.47	2.3	ProteinPilot	1	MILASVLR	1	-0.0903	901.452
43	beta-actin-like protein 2	NP_001017992	NCBI	42	5.67	11.9	ProteinPilot	2	SYELPDGQVITIGNER	2	-0.021	1789.86
44	Bone morphogenetic protein 3 precursor (BMP-3) (Osteogenin) (BMP-3A)	spt|P12645	Swiss-Prot	53.4	0.48	1.69	ProteinPilot	1	YSTVQAAR	1	-0.0753	894.381
45	brain-selective and closely mapped on the counter allele of CMAP in cystatin cluster	dbj|BAB11885.1	GenBank	47.7	2	2.7	ProteinPilot	1	LLLSSETPIEGK	2	-0.0381	1285.67
46	BRCA1 interacting protein C-terminal helicase 1 (BRCA1-interacting protein 1) (BRCA1-associated C-terminal helicase 1)	spt|Q9BX63	Swiss-Prot	140.8	0.82	1.28	ProteinPilot	1	TNIQDNESTLEVTSLK	2	-0.0335	1791.84
47	Calcium/calmodulin-dependent serine protein kinase (MAGUK family)	trm|Q5VT17	TrEMBL	104.5	2	0.21	ProteinPilot	1	EINGISVANQTVEQLQKMLR	2	0.0164	2271.21
48	Calgranulin A (Migration inhibitory factor-related protein 8) (MRP-8) (Cystic fibrosis antigen) (CFAG) (P8) (Leukocyte L1 complex light chain) (S100 calcium-binding protein A8) (Calprotectin L1L subunit) (Urinary stone protein band A)	spt|P05109	Swiss-Prot	10.8	1.37	23.6	ProteinPilot	2	ALNSIIDVYHK	2	-0.0421	1271.65
									LLETECPQYIR	2	-0.0493	1420.65
49	Calgranulin B (Migration inhibitory factor-related protein 14) (MRP- 14) (P14) (Leukocyte L1 complex heavy chain) (S100 calcium-binding protein A9) (Calprotectin L1H subunit)	spt|P06702	Swiss-Prot	13.24	4.48	24.5	ProteinPilot	2	LGHPDTLNQGEFK	3	0.0128	1454.73
									NIETIINTFHQYSVK	2	-0.0188	1805.91
50	Calnexin precursor (Major histocompatibility complex class I antigen- binding protein p88) (p90) (IP90)	spt|P27824	Swiss-Prot	67.5	2.1	5.9	ProteinPilot	2	IPDPEAVKPDDWDEDAPAK	3	-0.0243	2106.95
									APVPTGEVYFADSFDR	2	-0.0235	1769.8
51	Calreticulin precursor (CRP55) (Calregulin) (HACBP) (ERp60) (grp60)	spt|P27797	Swiss-Prot	48.1	4.8	11.7	ProteinPilot	3	FYALSASFEPFSNK	2	0.0726	1606.84
									IDDPTDSKPEDWDKPEHIPDPDAK	4	-0.0408	2759.22
									GQTLVVQFTVK	2	-0.0314	1218.67
52	Carbonic anhydrase I (EC 4.2.1.1) (Carbonate dehydratase I) (CA-I) (Carbonic anhydrase B)	spt|P00915	Swiss-Prot	28.7	15.32	55.7	ProteinPilot	9	ADGLAVIGVLMK	2	-0.0683	1228.62
									ASPDWGYDDKNGPEQWSK	2	0.0267	2120.93
									EIINVGHSFHVNFEDNDNR	2	-0.0103	2255.03
									ESISVSSEQLAQFR	2	0.0371	1579.82
									HDTSLKPISVSYNPATAK	3	0.0221	1985.04
									LYPIANGNNQSPVDIK	2	-0.0454	1799.86
									YSAELHVAHWNSAK	3	0.0017	1611.78
									SLLSNVEGDNAVPMQHNNRPTQPLK	4	0.0768	2802.45
									VLDALQAIK	2	-0.0617	969.524
53	Carcinoembryonic antigen-related cell adhesion molecule 6 precursor (Normal cross-reacting antigen) (Nonspecific crossreacting antigen) (CD66c antigen)	spt|P40199	Swiss-Prot	37.2	2	6.1	ProteinPilot	1	SDPVTLNVLYGPDVPTISPSK	2	0.3025	2198.45
54	Catalase (EC 1.11.1.6)	spt|P04040	Swiss-Prot	59.6	15.69	29	ProteinPilot	10	ADVLTTGAGNPVGDK	2	0.0005	1413.71
									FNTANDDNVTQVR	2	-0.0228	1492.67
									FYTEDGNWDLVGNNTPIFFIR	2	-1.0278	2516.17
									GPLLVQDVVFTDEMAHFDR	3	0.0228	2188.09
									LSQEDPDYGIR	2	-0.0202	1291.58
									NFTEVHPDYGSHIQALLDK	3	-0.006	2183.06
									LNVITVGPR	2	-0.0243	967.557
									AFYVNVLNEEQR	2	-0.0275	1480.7
									FSTVAGESGSADTVRDPR	3	0.0962	1850.97
									GAGAFGYFEVTHDITK	2	-0.0246	1711.8
55	Cathepsin G precursor (EC 3.4.21.20) (CG)	spt|P08311	Swiss-Prot	28.84	0.64	3.5	ProteinPilot	1	VSSFLPWIR	2	-0.015	1103.6
56	Chloride intracellular channel 1 (Fragment)	trm|Q5SRT3	TrEMBL	26.1	2	7.69	ProteinPilot	1	LAALNPESNTAGLDIFAK	2	-0.0269	1843.94
57	hCG22751, isoform CRA_f	cra|hCP1856977	GenBank	89.09	1.15	1.48	ProteinPilot	1	GQGGAGGQEWYR	2	0.1122	1264.67
58	chromosome 21 open reading frame 29, isoform CRA_b	cra|hCP1813075.1	GenBank	78.2	0.59	1.4	ProteinPilot	1	GLQLSVAAPR	1	-0.022	1011.55
59	chromosome 21 open reading frame 70, isoform CRA_c	cra|hCP1813053.1	GenBank	34.22	1.3	2.56	ProteinPilot	1	NVLGAPRR	1	0.0232	882.527
60	Clathrin heavy chain 1 (CLH-17)	spt|Q00610	Swiss-Prot	191.4	0.7	0.53	ProteinPilot	1	LLLPWLEAR	2	0.0266	1109.69
61	codanin I	gb|AAO14994.1	GenBank	138.05	0.62	0.63	ProteinPilot	1	LERGQARR	1	-0.0517	984.506
62	Cofilin, non-muscle isoform (Cofilin-1) (18 kDa phosphoprotein) (p18)	spt|P23528	Swiss-Prot	18.4	8	32.7	ProteinPilot	3	ASGVAVSDGVIK	2	0.0238	1143.64
									LGGSAVISLEGKPL	2	0.9783	1340.75
									NIILEEGKEILVGDVGQTVDDPYATFVK	3	-1.0104	3060.58
63	collagen alpha-6(VI) chain precursor	NP_001096078	NCBI	180.32	0.49	0.6	ProteinPilot	1	LGSKSFPFVK	2	-0.102	1108.53
64	Connexin47	trm|Q7Z7J2	TrEMBL	46.7	0.82	1.83	ProteinPilot	1	DGAAAGDR	1	0.0412	731.361
65	Coronin-1A (Coronin-like protein p57) (Coronin-like protein A) (CLIPINA) (Tryptophan aspartate-containing coat protein) (TACO)	spt|P31146	Swiss-Prot	51	4.01	8.5	ProteinPilot	2	DAGPLLISLK	2	-0.0241	1025.59
									KSDLFQEDLYPPTAGPDPALTAEEWLGGR	3	-0.0016	3172.53
66	Cyclin-dependent kinase inhibitor p12	trm|O95440	TrEMBL	12.2	0.49	8.6	ProteinPilot	1	SAAGAGDGGR	1	0.0224	817.39
67	cytosolic thyroid hormone-binding protein (EC 2.7.1.40)	gb|AAA36672.1	GenBank	58	8.58	21.8	ProteinPilot	7	AEGSDVANAVLDGADCIMLSGETAK	2	0.1195	2507.27
									GVNLPGAAVDLPAVSEK	2	-0.025	1635.86
									LAPITSDPTEATAVGAVEASFK	2	-0.0692	2174.04
									EAEAAIYHLQLFEELR	3	0.156	1931.13
									LDIDSPPITAR	2	-0.024	1196.62
									GDLGIEIPAEK	2	0.0046	1140.61
									NTGIICTIGPASR	2	-0.0539	1358.64
68	DC11 (ACN9 homolog)	trm|Q9NRP4	TrEMBL	14.6	0.89	7.2	ProteinPilot	1	TVGSDEAQR	1	0.0238	962.454
69	Dedicator of cytokinesis 7	trm|Q5T1C0	TrEMBL	239	1.52	0.37	ProteinPilot	1	ERQKGLPK	1	-0.1057	936.445
70	Dermcidin precursor (Preproteolysin) [Contains: Survival-promoting peptide; DCD-1]	spt|P81605	Swiss-Prot	11.3	3.52	12.72	ProteinPilot	1	LGKDAVEDLESVGK	2	-0.0446	1458.71
71	Deubiquitinating protein VCIP135 (EC 3.4.22.-) (Valosin-containing protein p97/p47 complex-interacting protein p135)	spt|Q96JH7	Swiss-Prot	134.3	0.96	1.06	ProteinPilot	1	LYNLAKSTHGQLR	1	-0.1072	1499.71
72	Developmentally regulated protein TPO1	trm|Q86VE9	TrEMBL	47	0.48	2.12	ProteinPilot	1	LVGYSAVYR	2	0.1264	1026.68
73	DJ-1 protein (Oncogene DJ1)	spt|Q99497	Swiss-Prot	19.89	1.63	23.8	ProteinPilot	2	GPGTSFEFALAIVEALNGK	3	-0.0129	1919.99
									EGPYDVVVLPGGNLGAQNLSESAAVK	2	0.1913	2584.49
74	DJ34F7.1.1 (Tenascin XB (Isoform 1))	trm|Q9NPK9	TrEMBL	464	0.51	0.23	ProteinPilot	1	GDASPGAPPR	1	-0.0337	923.412
75	DNA (cytosine-5)-methyltransferase 1 (EC 2.1.1.37) (Dnmt1) (DNA methyltransferase HsaI) (DNA MTase HsaI) (MCMT) (M.HsaI)	spt|P26358	Swiss-Prot	183.1	0.52	0.43	ProteinPilot	1	QACQERR	1	0.0644	930.462
76	DNA helicase homolog (Fragment)	trm|Q9Y645	TrEMBL	41.14	0.47	2.7	ProteinPilot	1	VGRDGIVATR	2	0.0043	1042.59
77	Double-stranded RNA-binding protein Staufen homolog	spt|O95793	Swiss-Prot	63.28	0.51	3.7	ProteinPilot	1	EFVMQVKVGNHTAEGTGTNK	2	-0.025	2129
78	DP transcription factor DPL-1, E2F/dimerisation partner, together act with lin-35 Rb to antagonize Ras signaling (67.9 kD) (dpl-1) [Caenorhabditis elegans]	cra|hCP41857.3	GenBank	8.8	0.68	13.9	ProteinPilot	1	RRVCDALNVLR	2	-0.1199	1370.64
79	dual specificity phosphatase 2	cra|hCP1787307	GenBank	31.77	0.89	3.86	ProteinPilot	1	RSGSATATRAR	2	-0.0441	1132.56
80	dynein, axonemal, heavy polypeptide 9	cra|hCP1776904.1	GenBank	515.04	0.64	0.155	ProteinPilot	1	KQVAQLK	1	-0.1356	813.372
81	dynein, cytoplasmic, heavy polypeptide 1	cra|hCP51739.2	GenBank	532.8	1.23	0.19	ProteinPilot	1	AELGEYIRR	2	0.0553	1105.64
82	Dystrophin	trm|Q7KZ48	TrEMBL	426.78	0.66	0.16	ProteinPilot	1	LIGTGK	1	-0.045	587.319
83	EEF1A1 protein	trm|Q6IQ15	TrEMBL	47.8	0.7	2.5	ProteinPilot	1	IGGIGTVPVGR	2	-0.042	1024.56
84	EGF-like-domain, multiple 7	cra|hCP43207.2	GenBank	18.27	0.68	7.5	ProteinPilot	1	GTACLQTVHSVCPR	3	-0.0164	1584.73
85	Elongation factor 2 (EF-2)	spt|P13639	Swiss-Prot	95.2	1.18	1.4	ProteinPilot	1	TFCQLILDPIFK	2	-0.021	1493.77
86	Eosinophil cationic protein precursor (EC 3.1.27.-) (ECP) (Ribonuclease 3) (RNase 3)	spt|P12724	Swiss-Prot	18.44	4.31	26.8	ProteinPilot	3	AQWFAIQHISLNPPR	2	-0.0628	1776.88
									TTFANVVNVCGNQSIR	2	-0.0091	1778.86
									YPVVPVHLDTTI	2	0.037	1352.77
87	Eosinophil lysophospholipase (EC 3.1.1.5) (Charcot-Leyden crystal protein) (Lysolecithin acylhydrolase) (CLC) (Galactin-10)	spt|Q05315	Swiss-Prot	16.3	1.64	15.6	ProteinPilot	1	SLLPVPYTEAASLSTGSTVTIK	2	-0.0353	2276.18
88	eosinophil peroxidase
a	eosinophil peroxidase [Homo sapiens]	gi|4503595	NCBI GI	81.05	4	3.9	ProteinPilot	2	IWIGAIAEPLLPGAR	2	0.1113	1576.03
									IICDNTGITTVSR	2	0.0895	1448.82
b	Eosinophil peroxidase precursor (EC 1.11.1.7) (EPO)	spt|P11678	Swiss-Prot	81.05	10.65	12.3	ProteinPilot	6	FLNLYGTPDNIDIWIGAIAEPLLPGAR	3	-0.9884	2937.57
									IGLDLAALNMQR	2	1.6419	1315.35
									IVYEGGIDPILR	2	0.04	1343.78
									TNYLGLLAINQR	2	0.0149	1374.78
									VGPLLACLFENQFR	2	0.0526	1662.91
									DFLPLVLGKAR	2	0.0079	1270.75
89	Ephrin type-B receptor 2 precursor (EC 2.7.1.112) (Tyrosine-protein kinase receptor EPH-3) (DRT) (Receptor protein-tyrosine kinase HEK5) (ERK)	spt|P29323	Swiss-Prot	117.5	1	1	ProteinPilot	1	ELSEYNATAIK	2	0.1879	1238.79
90	stomatin	cra|hCP1796147	GenBank	31.4	6.76	24.8	ProteinPilot	4	GPGLFFILPCTDSFIK	2	0.0386	1810.97
									NSTIVFPLPIDMLQGIIGAK	3	0.1158	2126.3
									VQNATLAVANITNADSATR	2	-8.0988	1920.89
									EASMVITESPAALQLR	2	0.0372	1714.93
91	Erythrocyte membrane protein band 4.2; putative	gb|AAA36402.1	GenBank	77	16.36	20.2	ProteinPilot	10	GRPVYDGQAWVLAAVACTVLR	3	1.0067	2302.21
									IITIGLFFSNFER	2	0.0187	1555.86
									LLIDEYYNEEGLQNGEGQR	2	0.0227	2240.05
									SVTVVAPELSA	1	-0.0518	1071.53
									VLPTPQTQATQEGALLNKR	3	-0.0202	2064.11
									TQATFPISSLGDRK	3	0.0032	1519.8
									GQPFTIILYFR	2	0.0082	1353.75
									TQATFPISSLGDR	2	0.0116	1391.72
									EKDNGIRPPSLETASPLYLLLK	3	-0.0132	2454.32
									VLGALLHFLK	2	0.0138	1109.71
92	protein 4.1	gb|AAD42222.1	GenBank	97	0.85	3.58	ProteinPilot	2	FYPPDPAQLTEDITR	2	-0.0187	1761.84
									IRPGEQEQYESTIGFK	3	-0.9527	1879.97
93	expressed ubiquitously with strong expression in brain	dbj|BAA12106.2	GenBank	49.4	0.55	2.2	ProteinPilot	1	EPRFQEKPDR	2	0.0257	1301.66
94	Fanconi anemia group M protein	NP_065988	NCBI	228.8	0.89	0.49	ProteinPilot	1	SLRSPMMNNK	1	-0.0387	1192.53
95	FAT tumor suppressor homolog 1 (Drosophila)	cra|hCP34153.3	GenBank	423.9	0.64	0.21	ProteinPilot	1	AVDQGLPR	2	0.1622	855.607
96	FGF-2 activity-associated protein 3	trm|Q96PS2	TrEMBL	5.6	0.72	35	ProteinPilot	1	RSGGRDTVAPQGMNQLGK	2	-0.0732	1886.86
97	Fibrinogen beta
a	Fibrinogen beta chain precursor [Contains: Fibrinopeptide B]	spt|P02675	Swiss-Prot	55.94	11.23	19.55	ProteinPilot	6	DNENVVNEYSSELEK	2	0.0173	1767.8
									HQLYIDETVNSNIPTNLR	2	2.0314	2128.11
									REEAPSLRPAPPPISGGGYR	3	-0.0103	2106.09
									NSVDELNNNVEAVSQTS	2	-0.905	1817.92
									DNDGWLTSDPR	2	0.0713	1274.62
									NYCGLPGEYWLGNDK	2	0.0801	1784.86
b	fibrinogen, beta chain preproprotein [Homo sapiens]	gi|70906435	NCBI GI	55.9	8.89	12.2	ProteinPilot	4	ETVNSNIPTNLR	2	0.1065	1356.81
									REEAPSLRPAPPPISGGGYR	3	0.2115	2122.3
									TPCTVSCNIPVVSGK	2	1.1086	1618.89
									QGFGNVATNTDGK	2	0.0959	1290.68
98	fibrinogen, gamma chain isoform gamma-B precursor [Homo sapiens]	gi|70906439	NCBI GI	51.5	1	2.6	ProteinPilot	1	YLQEIYNSNNQK	2	0.1124	1512.83
99	Filamin A	trm|Q60FE6	TrEMBL	277	22.02	8.11	ProteinPilot	12	ANLPQSFQVDTSK	2	-0.0177	1433.7
									ASGPGLNTTGVPASLPVEFTIDAK	2	-0.0193	2341.2
									GAGTGGLGLAVEGPSEAK	2	-0.065	1569.73
									GLVEPVDVVDNADGTQTVNYVPSR	2	-1.0259	2542.22
									SPFSVAVSPSLDLSK	2	-0.0486	1532.76
									VANPSGNLTETYVQDR	2	0.0022	1762.85
									VTAQGPGLEPSGNIANK	2	0.8452	1652.7
									YTPVQQGPVGVNVTYGGDPIPK	2	-0.0233	2285.15
									IANLQTDLSDGLR	2	-0.0218	1414.72
									LPQLPITNFSR	2	-0.0612	1284.66
									YGGQPVPNFPSK	2	-0.0166	1289.62
									LIALLEVLSQK	2	-0.0128	1225.75
100	Flavin reductase (EC 1.5.1.30) (FR) (NADPH-dependent diaphorase) (NADPH-flavin reductase) (FLR) (Biliverdin reductase B) (EC 1.3.1.24) (BVR-B) (Biliverdin-IX beta-reductase) (Green heme binding protein) (GHBP)	spt|P30043	Swiss-Prot	21.99	4.02	22.9	ProteinPilot	2	IAIFGATGQTGLTTLAQAVQAGYEVTVLVR	3	-0.0236	3047.64
									PAHVVVGDVLQAADVDK	3	-8.9709	1722.94
101	four and a half LIM domains 2 [Homo sapiens]	gi|87159836	NCBI	32.2	0.8	3.9	ProteinPilot	1	KPITTGGVTYR	2	-0.0372	1191.62
102	Fructose-bisphosphate aldolase (EC 4.1.2.13) (Fragment)	trm|Q6FH76	TrEMBL	39.4	6.01	17.8	ProteinPilot	3	GVVPLAGTNGETTTQGLDGLSER	3	-0.0355	2271.1
									PYQYPALTPEQK	2	-0.0168	1433.7
									TVPPAVTGITFLSGGQSEEEASINLNAINK	2	0.0777	3056.64
103	G protein pathway suppressor 2	cra|hCP1780033	GenBank	166.7	1.7	0.7	ProteinPilot	1	LNFPASACALK	1	0.0736	1190.69
104	Gag-Pro-Pol-Env protein	gb|AAD51793.1	GenBank	257.16	0.57	0.39	ProteinPilot	1	APYPQPPTR	1	-0.0419	1025.49
105	Gelsolin precursor (Actin-depolymerizing factor) (ADF) (Brevin) (AGEL)	spt|P06396	Swiss-Prot	85.6	6.33	8.18	ProteinPilot	3	AQPVQVAEGSEPDGFWEALGGK	2	-0.032	2271.05
									TPSAAYLWVGTGASEAEK	2	0.0053	1836.89
									VPVDPATYGQFYGGDSYIILYNYR	2	-0.0146	2771.3
106	Glucose transporter-like protein 5 (Fragment)	trm|Q8TDC6	TrEMBL	11.3	0.52	24	ProteinPilot	1	LLVGVCAGVSSNVVPMYLGELAPK	2	0.0743	2472.39
107	glucose-6-phosphate dehydrogenase	cra|hCP51258.3	GenBank	62.5	3.73	5.87	ProteinPilot	2	NSYVAGQYDDAASYQR	2	-0.0197	1806.76
									LFYLALPPTVYEAVTK	2	-0.026	1823.98
108	Glucose-6-phosphate isomerase (EC 5.3.1.9) (GPI) (Phosphoglucose isomerase) (PGI) (Phosphohexose isomerase) (PHI) (Neuroleukin) (NLK) (Sperm antigen-36) (SA-36)	spt|P06744	Swiss-Prot	63.01	9.24	17.8	ProteinPilot	6	AMLPYDQYLHR	3	0.0354	1357.71
									TFTTQETITNAETAK	2	-0.029	1654.78
									TLAQLNPESSLFIIASK	2	0.0122	1831.02
									VWYVSNIDGTHIAK	3	0.0303	1601.85
									VFEGNRPTNSIVFTK	2	0.0096	1707.9
									TITDVINIGIGGSDLGPLMVTEALKPY	2	0.2181	2786.7
109	Glutamate receptor, ionotropic kainate 1 precursor (Glutamate receptor 5) (GluR-5) (GluR5) (Excitatory amino acid receptor 3) (EAA3)	spt|P39086	Swiss-Prot	103.9	0.74	0.76	ProteinPilot	1	QSSVHTV	1	0.0464	739.396
110	Glutathione S-transferase P (EC 2.5.1.18) (GST class-pi) (GSTP1-1)	spt|P09211	Swiss-Prot	23.2	4.19	22.4	ProteinPilot	3	FQDGDLTLYQSNTILR	2	0.017	1882.96
									PPYTVVYFPVR	2	-0.0192	1336.7
									ALPGQLKPFETLLSQNQGGK	3	0.0047	2125.16
111	Glyceraldehyde-3-phosphate dehydrogenase, liver (EC 1.2.1.12) (GAPDH)	spt|P04406	Swiss-Prot	35.9	9.66	24.2	ProteinPilot	5	GALQNIIPASTGAAK	2	-0.0095	1410.77
									LISWYDNEFGYSNR	2	-0.0236	1762.77
									LVINGNPITIFQER	2	-0.029	1612.86
									VPTANVSVVDLTCR	2	-0.0161	1529.77
									VIHDNFGIVEGLMTTVHAITATQK	3	1.0583	2595.41
112	Glyceraldehyde-3-phosphate dehydrogenase, muscle (EC 1.2.1.12) (GAPDH)	spt|P00354	Swiss-Prot	35.8	2.02	4.19	ProteinPilot	1	VPTANVSVLDLTCR	2	-0.0345	1543.77
113	grancalcin, EF-hand calcium binding protein	cra|hCP1762811	GenBank	33.8	1.3	3.5	ProteinPilot	1	LSPQTLTTIVK	2	0.0492	1199.76
114	GRB2-associated binding protein 2 (GRB2-associated binder-2) (pp100)	spt|Q9UQC2	Swiss-Prot	74.5	0.48	1.62	ProteinPilot	1	GSEIQPPPVNR	2	-0.0602	1192.56
115	Histone H2A
a	H2A histone family, member V isoform 2	rf|NP_619541.1	NCBI Ref Seq	12.15	4.06	33.3	ProteinPilot	2	VGATAAVYSAAILEYLTAEVLELAGNASK	3	0.0672	2894.59
									AGLQFPVGR	2	-0.0243	943.5
b	Histone H2A (Histone 2, H2ab)	trm|Q8IUE6	TrEMBL	14	19.34	43.8	ProteinPilot	3	LLGGVTIAQGGVLPNIQAV	2	-0.0317	1819.03
									AAVLEYLTAEILELAGNAAR	3	0.9555	2088.08
									AGLQFPVGR	2	-0.0243	943.5
116	Histone H2B.r (H2B/r) (H2B.1)	spt|P06899	Swiss-Prot	13.77	10.08	36	ProteinPilot	4	AMGIMNSFVNDIFER	3	-0.0118	1646.79
									ESYSIYVYK	1	0.0298	1150.58
									VLKQVHPDTGISSK	3	0.0241	1550.87
									LPGELAK	1	-0.0361	726.391
117	H3 histone, family 3A	trm|Q5VV56	TrEMBL	14.06	0.53	8.9	ProteinPilot	1	EIAQDFKTDLR	2	0.1063	1334.79
118	histone 1, H4e	cra|hCP1714651.1	GenBank	15.3	4.42	19.5	ProteinPilot	2	ISGLIYEETR	2	0.1079	1179.72
									DNIQGITKPAIRRLARR	2	0.0657	2024.21
119	hCG1812841, isoform CRA_b	cra|hCP1813641	GenBank	11.5	1	10.5	ProteinPilot	1	MLMPTINMNIK	2	0.0427	1321.69
120	hCG1990170, isoform CRA_d	cra|hCP1817177	GenBank	13.9	0.54	7.35	ProteinPilot	1	EPADGQALLR	2	0.0079	1068.56
121	hCG2018743	cra|hCP1801719	GenBank	21.9	0.61	5.06	ProteinPilot	1	EVAEGSGHAGR	1	0.0319	1068.53
122	Heat shock 70 kDa protein
a	Heat shock 70 kDa protein 1 (HSP70.1) (HSP70-1/HSP70-2)	spt|P08107	Swiss-Prot	70.05	6.42	12.01	ProteinPilot	4	TTPSYVAFTDTER	2	-0.0266	1486.67
									IINEPTAAAIAYGLDR	2	-0.012	1686.88
									SENVQDLLLLDVAPLSLGLETAGGVMTALIK	3	0.7994	3180.54
									QGAGGPGPGGFGAQGPK	2	0.1142	1440.78
b	Heat shock cognate 71 kDa protein (Heat shock 70 kDa protein 8)	spt|P11142	Swiss-Prot	70.9	8.17	19.9	ProteinPilot	7	TTPSYVAFTDTER	2	-0.0266	1486.67
									SINPDEAVAYGAAVQAAILSGDK	3	0.0175	2259.16
									QTQTFTTYSDNQPGVLIQVYEGER	2	-0.0121	2773.31
									TVTNAVVTVPAYFNDSQR	3	-0.0048	1980.99
									FELTGIPPAPR	2	-0.0026	1210.63
									FEELNADLFR	2	0.0893	1253.68
									SQIHDIVLVGGSTR	3	-0.0002	1480.8
123	HEJ1 (DNA J pseudogene)	trm|Q96RF1	TrEMBL	7.3	0.47	15	ProteinPilot	1	EQYSAVIIAK	2	-0.0552	1120.56
124	Heterogeneous nuclear ribonucleoprotein A1, isoform a	trm|Q6IPF2	TrEMBL	34.1	2	5	ProteinPilot	1	LFIGGLSFETTDESLR	2	0.0438	1783.94
125	histidine rich calcium binding protein	cra|hCP35265.3	GenBank	80.3	0.55	1.86	ProteinPilot	1	QSHQDEETGHGQR	3	0.1337	1491.73
126	HLF2 (LTF: lactotransferrin GIG12, HLF2, LF)	gb|AAA58656.1	GenBank	77.7	10.39	11.75	ProteinPilot	5	ADAVTLDGGFIYEAGLAPYK	2	-0.0533	2069.98
									ESTVFEDLSDEAER	2	-0.0335	1625.67
									LRPVAAEVYGTER	3	-0.0163	1459.76
									SQQSSDPDPNCVDRPVEGYLAVAVVR	3	0.0139	2857.38
									EDAIWNLLR	2	-0.0139	1128.58
127	HOX11L1 (TLX2: T-cell leukemia homeobox 2 Enx, HOX11L1, NCX)	emb|CAA05636.1	EMBL	29.5	0.59	3.63	ProteinPilot	1	ALRMTDAQVK	2	0.0021	1132.59
128	HYOU1 protein (hypoxia up-regulated 1)	trm|Q6IN67	TrEMBL	75.3	0.8	2.65	ProteinPilot	1	SEAQKPSVCRASVTRFGF	2	0.112	2026.12
129	hypothetical protein	cra|hCP1632712.2	GenBank	27.6	0.7	2.5	ProteinPilot	1	AEPGEVR	1	0.0339	756.41
130	hypothetical protein	cra|hCP1698519.1	GenBank	7.4	0.7	20	ProteinPilot	1	SQRMTGANRQAGIR	3	0.0558	1545.84
131	hypothetical protein	cra|hCP1712904.2	GenBank	19.3	0.68	4	ProteinPilot	1	QRHGNLR	1	0.0199	862.472
132	hypothetical protein	cra|hCP1768506.1	GenBank	7.06	1.7	15.6	ProteinPilot	1	QCAGARGARR	1	0.0468	1084.58
133	hypothetical protein	cra|hCP1788193	GenBank	18.2	1.52	13	ProteinPilot	1	GKNMDSASGAASNIVSSTTPSVK	3	0.0518	2210.09
134	hypothetical protein	cra|hCP1865473	GenBank	27.88	0.77	4.9	ProteinPilot	1	EPDIPGEPRFPWR	2	-0.0822	1594.71
135	hypothetical protein	cra|hCP1899532	GenBank	13.02	0.62	10.4	ProteinPilot	1	IEGVIREEQKSK	3	-0.0593	1414.72
136	hypothetical protein	cra|hCP1908456	GenBank	10.6	0.48	17.9	ProteinPilot	1	ENLTPEGTINLIPGEIK	2	0.063	1838.03
137	hypothetical protein	cra|hCP1911415	GenBank	12.9	0.74	10.16	ProteinPilot	1	GQRTEGQMIHQK	2	-0.0201	1427.67
138	hypothetical protein	cra|hCP1912303	GenBank	10.7	1.4	10.9	ProteinPilot	1	QIWRGGPTAK	1	-0.0223	1113.57
139	hypothetical protein	cra|hCP1912497	GenBank	31.5	0.54	3.1	ProteinPilot	1	RHLGELSFR	2	-0.0617	1113.54
140	hypothetical protein	cra|hCP1913023	GenBank	20.8	0.64	5.9	ProteinPilot	1	SGAEAPRQPAR	2	-0.0818	1139.49
141	Radixin	spt|P35241	Swiss-Prot	68.5	0.68	1.54	ProteinPilot	1	IGFPWSEIR	2	-0.0148	1103.56
142	hypothetical protein	emb|CAD38816.2	EMBL	46.6	2	3.8	ProteinPilot	1	MVCEQPEVFASACALAR	2	0.1214	1938.99
143	14-3-3 protein zeta/delta, KCIP-1	trm|Q5XJ08	TrEMBL	31.7	4.86	17.5	ProteinPilot	3	GIVDQSQQAYQEAFEISK	2	0.0222	2040
									TAFDEAIAELDTLSEESYK	2	0.1182	2131.1
									DICNDVLSLLEK	2	0.0049	1417.72
144	Hypothetical protein (Fragment)	trm|Q96IW3	TrEMBL	115.3	0.75	0.95	ProteinPilot	1	GGQQLAASER	1	0.0665	1016.56
145	hypothetical protein AF447587	cra|hCP35914.2	GenBank	55.8	0.64	1.53	ProteinPilot	1	MVPSAHNR	1	0.0352	911.464
146	Hypothetical protein DKFZp313I1240	trm|Q7Z3T6	TrEMBL	39.6	0.85	2.5	ProteinPilot	1	YFQSVTSNR	1	-0.0445	1101.46
147	Hypothetical protein DKFZp686C2251	trm|Q63HN8	TrEMBL	241.6	0.89	0.42	ProteinPilot	1	DVVKQQGLR	1	-0.0398	1041.55
148	Hypothetical protein DKFZp686H13163 (Fragment)	trm|Q7Z3T2	TrEMBL	33.1	2.07	4.8	ProteinPilot	1	GSAPPGPVPEGSIR	2	0.033	1319.72
149	Hypothetical protein DKFZp686J0469 (Fragment)	trm|Q7Z3A6	TrEMBL	57.4	0.74	2.3	ProteinPilot	1	ELPGEIEKQPMR	2	0.0934	1441.82
150	Hypothetical protein FLJ10903	trm|Q9NV63	TrEMBL	16.11	2.68	25	ProteinPilot	2	VGAGAPVYLAAVLEYLTAEILELAGNAAR	3	0.0622	2914.64
									AGLQFPVGR	2	-0.0066	943.517
151	Hypothetical protein FLJ11153	trm|Q9NUT4	TrEMBL	30.6	0.72	3.7	ProteinPilot	1	MGAAAAEADR	1	0.091	977.515
152	Hypothetical protein FLJ11857	trm|Q9HAB2	TrEMBL	44.8	0.48	2.3	ProteinPilot	1	ESVPSYTTK	1	-0.0497	1010.44
153	Hypothetical protein FLJ12526	trm|Q9H9V4	TrEMBL	17.4	0.6	6.5	ProteinPilot	1	EVVLKGDAKK	1	-0.1002	1067.53
154	Hypothetical protein FLJ13022	trm|Q9H945	TrEMBL	100.6	0.62	1.53	ProteinPilot	1	LPGGVPPVKHPLQK	2	-0.0813	1466.78
155	hypothetical protein FLJ13063	cra|hCP1852904.1	GenBank	94.6	0.7	2.1	ProteinPilot	1	TPHFRPGSGFSESVPRPGR	3	0.0194	2067.06
156	Hypothetical protein FLJ14038 (Prostaglandin E synthase 2, isoform 1)	trm|Q9H7Z7	TrEMBL	41.9	0.62	4.5	ProteinPilot	1	AGFAGAAGGPSPVAAAR	3	0.076	1426.81
157	Hypothetical protein FLJ16799	trm|Q6ZMN4	TrEMBL	80.5	1.05	1.3	ProteinPilot	1	HSCVTLHQR	1	0.0999	1136.65
158	Hypothetical protein FLJ20825	trm|Q9NWI7	TrEMBL	17.3	0.77	5	ProteinPilot	1	LSQGHQPR	1	0.004	921.482
159	hypothetical protein FLJ25461	cra|hCP1907494.1	GenBank	249.08	1	0.31	ProteinPilot	1	LMFVIAR	1	0.034	848.528
160	Hypothetical protein FLJ25678	trm|Q8N7G1	TrEMBL	32.5	2	5.8	ProteinPilot	1	LTQAQIFDYGEIPNFPR	2	0.0259	2008.03
161	L-lactate dehydrogenase A chain (EC 1.1.1.27) (LDH-A) (LDH muscle subunit) (LDH-M)	spt|P00338	Swiss-Prot	36.5	1.52	5.15	ProteinPilot	1	LLIVSNPVDILTYVAWK	2	-0.0854	1943.03
162	hypothetical protein FLJ34154	cra|hCP1909597	GenBank	419.5	0.48	0.47	ProteinPilot	1	TATNGLVTLDNTNLQIHR	2	0.0873	1982.09
163	hypothetical protein FLJ35880	cra|hCP1718061.3	GenBank	280.6	0.47	0.35	ProteinPilot	1	DVLRNVSLR	2	-0.0756	1070.54
164	Hypothetical protein FLJ35961	trm|Q8NA11	TrEMBL	37.6	0.68	2.7	ProteinPilot	1	NSESRGQQR	1	0.0369	1061.52
165	Hypothetical protein FLJ36848	trm|Q8N9N3	TrEMBL	24.6	0.72	3.4	ProteinPilot	1	LGAFMAPR	1	-0.0241	861.429
166	Hypothetical protein FLJ42277	trm|Q6ZVN9	TrEMBL	29.6	0.57	2.6	ProteinPilot	1	MLQDTNR	1	0.0944	892.502
167	Hypothetical protein FLJ43578	trm|Q6ZUL5	TrEMBL	42.6	1.4	2.5	ProteinPilot	1	QGSPGAVLPR	1	-0.0308	980.51
168	Hypothetical protein FLJ44616	trm|Q6ZTI5	TrEMBL	13.8	0.92	7.2	ProteinPilot	1	APGTARQPR	1	-0.0487	952.471
169	Hypothetical protein FLJ44888	trm|Q6ZT79	TrEMBL	57.6	2.02	3.14	ProteinPilot	1	GLGTDEDTIIDIITHR	3	0.0166	1767.92
170	Protein disulfide-isomerase A6 precursor	spt|Q15084	TrEMBL	53.9	4.26	7.7	ProteinPilot	2	ALDLFSDNAPPPELLEIINEDIAK	3	0.0896	2637.43
									TGEAIVDAALSALR	2	-0.0402	1385.71
171	Hypothetical protein FLJ45825	trm|Q6ZS52	TrEMBL	17.36	0.8	6.9	ProteinPilot	1	GGRRSGHGAVR	1	0.0304	1108.63
172	hypothetical protein from EUROIMAGE 2021883	cra|hCP1801371	GenBank	63.5	2.01	2.1	ProteinPilot	1	QSAGAVVIILPR	3	-0.0779	1205.64
173	hypothetical protein LOC200159	NP_001012988	NCBI	87.3	0.66	1.5	ProteinPilot	1	NKEVSAHGSPSR	1	-0.0524	1267.57
174	hypothetical protein LOC285154 [Homo sapiens]	gi|27734975	NCBI GI	15.83	0.55	4.9	ProteinPilot	1	VGTEPQK	1	0.0035	757.4
175	Hypothetical protein MGC12466 (Hypothetical protein FLJ90293) (OTTHUMP00000044272) (Novel protein similar to zinc finger protein)	trm|Q9BS34	TrEMBL	44.61	1.3	2.57	ProteinPilot	1	AFISLTSVDR	1	-0.0257	1107.57
176	hypothetical protein MGC15619	cra|hCP1779134.1	GenBank	36.8	0.7	4.6	ProteinPilot	1	AAAPDVAPAPGPAPR	2	0.0777	1356.79
177	Hypothetical protein pp9964	trm|Q8WYS1	TrEMBL	13.9	0.5	9.8	ProteinPilot	1	LGLSPGPGLGGPR	2	0.093	1176.75
178	Hypothetical zinc finger protein KIAA0296	spt|O15015	Swiss-Prot	200.7	0.54	0.65	ProteinPilot	1	TYKHAGSLTNHR	2	0.0344	1383.74
179	immunoglobulin gamma heavy chain	gb|AAB86467.2	GenBank	51.25	2.35	6.4	ProteinPilot	2	TPEVTCVVVDVSHEDPEVK	3	0.0488	2152.08
									EPQVYTLPPSR	2	-5.0286	1280.64
180	immunoglobulin heavy chain variable region	gb|AAF80003.1	GenBank	14.5	0.49	12	ProteinPilot	1	RGPPTNAMDVLGPR	2	0.0749	1496.82
181	immunoglobulin heavy chain variable region	gb|AAK13855.1	GenBank	6.7	0.74	18.3	ProteinPilot	1	HASDWFDPWGQ	2	0.149	1344.7
182	immunoglobulin kappa light chain variable region	gb|AAP34748.1	GenBank	11.87	0.77	13.6	ProteinPilot	1	AGQPPKLLIHWASTR	2	-0.0043	1674.92
183	Importin alpha-4 subunit (Karyopherin alpha-4 subunit) (Qip1 protein)	spt|O00629	Swiss-Prot	57.8	2	3.26	ProteinPilot	1	DAQVVQVVLDGLSNILK	2	0.0039	1810.02
184	Insulin receptor substrate 4 (DA24A23.2)	trm|O14654	TrEMBL	133.78	0.82	1.1	ProteinPilot	1	DAEIPEGAARGPHR	2	0.014	1474.74
185	Integrin alpha-IIb precursor (Platelet membrane glycoprotein IIb) (GPalpha IIb) (GPIIb) (CD41 antigen)	spt|P08514	Swiss-Prot	113.4	9.12	8.08	ProteinPilot	6	DGYNDIAVAAPYGGPSGR	2	0.0146	1778.84
									GQVLVFLGQSEGLR	2	0.0235	1501.85
									LSLNAELQLDR	2	-0.0421	1270.65
									VLLLGSQQAGTTLNLDLGGK	2	1.0147	1998.13
									IVLLDVPVR	2	0.0229	1022.67
									IYVENDFSWDKR	3	-0.0507	1570.69
186	Interleukin-12 beta chain precursor (IL-12B) (Cytotoxic lymphocyte maturation factor 40 kDa subunit) (CLMF p40) (NK cell stimulatory factor chain 2) (NKSF2)	spt|P29460	Swiss-Prot	37,17	0.47	3.4	ProteinPilot	1	NASISVRAQDR	2	-0.0044	1216.61
187	Junctophilin 4	trm|Q69F39	TrEMBL	66.5	0.68	1.1	ProteinPilot	1	AVEGARR	1	0.0033	757.423
188	kelch-like 10	rf|NP_689680.1	NCBI Ref Seq	69.5	2	3.2	ProteinPilot	1	DEVKYSASTSTLPVRASSFS	3	-0.0406	2131
189	Kenae, isoform CRA_b	cra|hCP1914723	GenBank	15.5	0.49	9	ProteinPilot	1	RQSSTGGRNVK	2	-0.0688	1188.56
190	KIAA0121 protein	dbj|BAA09470.2	GenBank	31.8	1.15	3.04	ProteinPilot	1	NKTANGDCR	1	0.0125	1035.45
191	KIAA0160 gene product is novel.	dbj|BAA09931.1	GenBank	89.9	0.62	0.87	ProteinPilot	1	VTRPGRR	1	0.0105	840.515
192	KIAA0422	dbj|BAA24852.2	GenBank	129.3	0.54	1.03	ProteinPilot	1	AIDARSIDQLRK	2	-0.121	1384.66
193	KIAA1029 protein	dbj|BAA82981.2	GenBank	108.5	1.01	0.88	ProteinPilot	1	GVQLFNRRR	1	-0.0138	1145.63
194	KIAA1822	cra|hCP41756.2	GenBank	84.4	0.77	1.31	ProteinPilot	1	VSPAGVCLRR	1	0.0194	1113.63
195	L23-related gene protein (Mitochondrial ribosomal protein L23) (Ribosomal protein L23-related product)	trm|Q16540	TrEMBL	17.8	0.48	6.5	ProteinPilot	1	QQRQSSDPRR	2	0.0153	1257.63
196	LAP3 protein(Cytosol aminopeptidase)	trm|Q6IAM6	TrEMBL	56.1	0.62	1.7	ProteinPilot	1	SLSAADMTK	1	0.0217	938.46
197	latrophilin 2 precursor [Homo sapiens]	gi|6912464	NCBI GI	157.2	1.4	0.7	ProteinPilot	1	EGQMQLVTSL	1	0.0796	1105.61
198	Lethal(3)malignant brain tumor-like 2 protein (L(3)mbt-like 2 protein) (H-l(3)mbt-like protein)	spt|Q969R5	Swiss-Prot	79.12	0.7	1.4	ProteinPilot	1	LEAVDLMEPR	1	-0.0363	1171.55
199	Leukocyte elastase inhibitor (LEI) (Monocyte/neutrophil elastase inhibitor) (M/NEI) (EI)	spt|P30740	Swiss-Prot	42.7	15.72	29.8	ProteinPilot	8	FAYGYIEDLK	2	-0.0214	1217.58
									FKLEESYTLNSDLAR	3	0.0537	1784.95
									LGVQDLFNSSK	2	-0.027	1206.6
									LHEWTKPENLDFIEVNVSLPR	3	0.0173	2535.33
									TFHFNTVEEVHSR	3	-0.0375	1601.72
									TYGADLASVDFQHASEDAR	3	0.0074	2051.93
									TYNFLPEFLVSTQK	3	0.0003	1685.87
									LVLVNAIYFK	2	-0.0301	1178.68
200	leukocyte immunoglobulin-like receptor, subfamily A, member 5	rf|NP_077293.1	NCBI Ref Seq	40.1	0.59	4.6	ProteinPilot	1	QPQAGLSQANFTLGPVR	2	0.001	1783.92
201	Leukotriene A-4 hydrolase (EC 3.3.2.6) (LTA-4 hydrolase) (Leukotriene A(4) hydrolase)	spt|P09960	Swiss-Prot	69.2	8.48	13.4	ProteinPilot	5	LTYTAEVSVPK	2	-0.0214	1206.63
									SSALQWLTPEQTSGK	2	0.0089	1631.82
									TLTGTAALTVQSQEDNLR	2	-0.0786	1916.9
									VPIPCYLIALVVGALESR	3	-0.0023	1983.12
									LVVDLTDIDPDVAYSSVPYEK	2	0.0596	2337.22
202	limkain b1 isoform 1	rf|NP_055462.1	NCBI Ref Seq	191.8	0.48	0.11	ProteinPilot	1	MENEDVFGNRIIVSFTPKNR	2	0.0472	2365.23
203	L-lactate dehydrogenase B chain (EC 1.1.1.27) (LDH-B) (LDH heart subunit) (LDH-H)	spt|P07195	Swiss-Prot	36.5	3.52	9.3	ProteinPilot	2	LIAPVAEEEATVPNNK	2	-0.0138	1693.87
									SLADELALVDVLEDK	2	0.0448	1628.9
204	LOC401396	gb|EAL24406.1	GenBank	24.6	1.4	9.09	ProteinPilot	1	SSRKNAATVNAASLPPCFGR	2	-0.0639	2103
205	Lymphocyte cytosolic protein 1 (L-plastin)	trm|Q9NTI9	TrEMBL	70.3	30.41	41	ProteinPilot	17	AYYHLLEQVAPK	2	-0.0028	1430.75
									FSLVGIGGQDLNEGNR	2	-0.0046	1674.83
									GDEEGVPAVVIDMSGLR	2	-0.008	1742.84
									ISTSLPVLDLIDAIQPGSINYDLLK	3	0.0582	2697.54
									KLENCNYAVELGK	2	-0.0945	1536.67
									LNLAFIANLFNR	2	-1.2703	1403.52
									MINLSVPDTIDER	2	0.0277	1501.77
									TLTLALIWQLMR	2	0.0409	1457.88
									VNHLYSDLSDALVIFQLYEK	3	0.0413	2366.26
									YPALHKPENQDIDWGALEGETR	3	0.0001	2538.21
									NEALIALLR	2	0.0351	1011.64
									NWMNSLGVNPR	2	0.0016	1286.62
									VYALPEDLVEVNPK	2	0.0259	1584.87
									TIQENLNLALNSASAIGCHVVNIGAEDLK	3	0.0392	3064.59
									QFVTATDVVR	2	-4.766	1129.84
									IGLFADIELSR	2	-0.0507	1232.63
									IGNFSTDIK	2	-0.0516	993.462
206	MAIL protein (Nuclear factor of kappa light polypeptide gene enhancer in B-cells inhibitor, zeta, isoform a)	trm|Q9BYH8	TrEMBL	78.08	0.66	1.1	ProteinPilot	1	LTQLDAVR	2	-0.0591	914.459
207	MCM8 isoform (DNA replication licensing factor MCM8)	trm|Q86US4	TrEMBL	91.8	1.15	1.7	ProteinPilot	1	NVRANYYGKYIALR	3	0.0741	1700.97
208	Membrane-associated protein HEM-1 (Hematopoietic protein 1)(Nck-associated protein 1-like)	spt|P55160	Swiss-Prot	128.8	0.47	0.79	ProteinPilot	1	DKPGAESHR	1	0.0039	995.482
209	MGC11335 protein(Glucose-fructose oxidoreductase domain-containing protein 2)	trm|Q9BQ07	TrEMBL	30.9	0.55	3.2	ProteinPilot	1	QSFQGQGDR	1	0.0589	1022.5
210	MHC class I antigen HLA-A2	gb|AAB17465.1	GenBank	40.9	2	3.8	ProteinPilot	1	FIAVGYVDNTQFVR	2	-0.0269	1628.79
211	MHC class I antigen precusor	trm|Q6IUU7	TrEMBL	40.9	2	3.8	ProteinPilot	1	FIAVGYVDDTQFVR	2	-0.0082	1628.81
212	microtubule-associated protein 6 isoform 1	rf|NP_149052.1	NCBI Ref Seq	86.5	0.49	1.35	ProteinPilot	1	DESAMATAPIK	1	0.0112	1132.55
213	Microtubule-associated protein tau (Neurofibrillary tangle protein) (Paired helical filament-tau) (PHF-tau)	spt|P10636	Swiss-Prot	78.7	0.74	1.2	ProteinPilot	1	VAVVRTPPK	1	-0.0447	965.558
214	Phosphoglycerate kinase 1 (EC 2.7.2.3) (Primer recognition protein 2) (PRP 2) (OK/SW-cl.110)	spt|P00558	Swiss-Prot	44.5	19.62	38.7	ProteinPilot	10	ACANPAAGSVILLENLR	2	-0.0405	1781.91
									AHSSMVGVNLPQK	2	-0.0788	1366.62
									ALESPERPFLAILGGAK	3	0.0215	1768.01
									GCITIIGGGDTATCCAK	2	-0.0198	1753.76
									ITLPVDFVTADKFDENAK	3	0.0236	2022.05
									LGDVYVNDAFGTAHR	3	0.023	1633.81
									QIVWNGPVGVFEWEAFAR	2	1.032	2105.09
									VLNNMEIGTSLFDEEGAK	2	-0.0139	1965.92
									VSHVSTGGGASLELLEGK	3	0.0303	1739.94
									IQLINNMLDK	2	-0.0421	1200.61
215	mucin and cadherin-like	cra|hCP1805458	GenBank	58.8	0.49	1.9	ProteinPilot	1	ANWAPVPSPTR	2	-0.0984	1195.5
216	Myeloid cell nuclear differentiation antigen	spt|P41218	Swiss-Prot	45.8	1.7	4.17	ProteinPilot	1	EASSVSDFNQNFEVPNR	2	0.1276	1939
217	proteinase 3	emb|CAA39203.1	EMBL	27.6	1.15	4.7	ProteinPilot	1	LVNVVLGAHNVR	3	0.0247	1289.78
218	Myeloperoxidase
a	myeloperoxidase [Homo sapiens]	gi|4557759	NCBI GI	83.88	8.18	6.9	ProteinPilot	4	ASMVYGSEEPLAR	2	0.1372	1408.8
									FWWENEGVFSMQQR	2	0.1936	1859
									IICDNTGITTVSK	2	0.2067	1420.93
									IGLDLPALNMQR	2	0.1329	1339.86
b	Myeloperoxidase precursor (EC 1.11.1.7) (MPO)	spt|P05164	Swiss-Prot	83.8	25.53	21.8	ProteinPilot	13	FCGLPQPETVGQLGTVLR	2	0.0128	1971.04
									FWWENEGVFSMQQR	2	0.0345	1858.84
									IGLDLPALNMQR	3	-0.0244	1291.7
									NIDIWMGGVSEPLK	2	0.0182	1557.8
									NQINALTSFVDASMVYGSEEPLAR	2	-0.0531	2611.21
									QALAQISLPR	2	-7.0501	1088.59
									SFVDASMVYGSEEPLAR	2	0.0795	1856.94
									VGPLLACIIGTQFR	2	-0.0028	1543.85
									VVLEGGIDPILR	2	0.0204	1279.77
									DHGLPGYNAWR	3	-0.0233	1284.58
									DYLPLVLGPTAMR	2	-0.0088	1460.76
									NNIFMSNSYPR	2	0.0442	1358.64
									IPCFLAGDTR	2	-0.0236	1148.54
219	myosin heavy chain alpha-subunit	gb|AAA60387.1	GenBank	45.22	0.77	3.3	ProteinPilot	1	KNIEQTIKDLQHR	2	-0.1337	1622.74
220	Myosin heavy chain, nonmuscle type A (Cellular myosin heavy chain type A) (Nonmuscle myosin heavy chain-A) (NMMHC-A)	spt|P35579	Swiss-Prot	226.59	4.28	1.37	ProteinPilot	2	ANLQIDQINTDLNLER	2	0.0423	1869
									LDPHLVLDQLR	3	-0.0336	1317.71
221	Myosin light polypeptide 6 (Myosin light chain alkali 3) (Myosin light chain 3) (MLC-3) (LC17)	spt|P60660	Swiss-Prot	16.8	2.33	19.3	ProteinPilot	2	ALGQNPTNAEVLK	2	-0.0355	1353.69
									VLDFEHFLPMLQTVAK	4	0.0536	1839.05
222	Myosin XV (Unconventional myosin-15)	spt|Q9UKN7	Swiss-Prot	395	0.97	0.25	ProteinPilot	1	QITDNTSSK	1	0.0784	993.54
223	myosin, heavy polypeptide 9, non-muscle [Homo sapiens]	gi|12667788	NCBI GI	226.5	2	1.07	ProteinPilot	1	DFSALESQLQDTQELLQEENR	2	0.1332	2492.3
224	NADP-dependent isocitrate dehydrogenase	gb|AAD02918.1	GenBank	46.7	0.89	2.65	ProteinPilot	1	ATDFVVPGPGK	2	-0.0285	1086.54
225	Neuron navigator 1	trm|Q8NEY1	TrEMBL	202	1.05	0.47	ProteinPilot	1	EPTKVASGR	1	0.0278	925.526
226	Neuronal guanine nucleotide exchange factor	trm|Q8N5V2	TrEMBL	82.4	0.64	1.97	ProteinPilot	1	SSGVLEILQPEEIK	3	-0.012	1541.81
227	neuronal PAS domain protein 2	cra|hCP1796537	GenBank	102.5	0.96	0.81	ProteinPilot	1	GDAAGDQR	1	0.1978	789.523
228	Neutrophil defensin 1 precursor (HNP-1) (HP-1) (HP1) (Defensin, alpha 1) [Contains: HP 1-56; Neutrophil defensin 2 (HNP-2) (HP-2) (HP2)]	spt|P59665	Swiss-Prot	10.2	0.85	9.6	ProteinPilot	1	YGTCIYQGR	2	-0.0104	1116.49
229	Nonsecretory ribonuclease precursor (EC 3.1.27.5) (Ribonuclease US) (Eosinophil-derived neurotoxin) (RNase UpI-2) (Ribonuclease 2) (RNase 2)	spt|P10153	Swiss-Prot	18.3	0.64	9.3	ProteinPilot	1	RDPPQYPVVPVHLDR	4	-0.0111	1786.94
230	Novel protein similar to PDZ domain containing 1 PDZK1 (Fragment)	trm|Q5T5P6	TrEMBL	49.1	0.68	2.2	ProteinPilot	1	EGGSHGFSLK	2	0.0715	1017.56
231	NUANCE(NUcleus and ActiN Connecting Element)	gb|AAL33548.1	GenBank	796	0.7	0.21	ProteinPilot	1	LGDVLDSMWGMLRAR	3	0.127	1734.98
232	Olfactory receptor OR1-42	trm|Q6IF97	TrEMBL	42.69	0.89	2.4	ProteinPilot	1	ITSTQGKQR	1	-0.0166	1017.54
233	peptidylprolyl isomerase A (cyclophilin A)	cra|hCP1887434	GenBank	25.3	4.01	15.5	ProteinPilot	3	VNPTVFFDIAVDGEPLGR	2	-0.0187	1944.98
									VSFELFADK	2	0.0228	1054.56
									FEDENFILK	2	0.0144	1153.58
234	Peroxiredoxin 2 (EC 1.11.1.-) (Thioredoxin peroxidase 1) (Thioredoxin- dependent peroxide reductase 1) (Thiol-specific antioxidant protein) (TSA) (PRP) (Natural killer cell enhancing factor B) (NKEF-B)	spt|P32119	Swiss-Prot	21.89	5.94	21.21	ProteinPilot	2	KEGGLGPLNIPLLADVTR	2	-0.0832	1861.98
									LGCEVLGVSVDSQFTHLAWINTPR	3	0.0562	2698.41
235	Pex1pG843D	dbj|BAB59063.1	GenBank	142.9	1.22	0.467	ProteinPilot	1	LLIQPK	1	-0.1258	710.343
236	phosphoglycerate mutase 1 (brain)	cra|hCP1897295	GenBank	26.7	1.32	5.9	ProteinPilot	1	ALPFWNEEIVPQIK	2	0.0454	1682.95
237	plexin-A1 precursor	NP_115618	NCBI	273.7	0.53	0.4	ProteinPilot	1	NLPQPQSGQR	1	-0.0132	1124.54
238	poly(rC) binding protein 1	rf|NP_006187.1	NCBI Ref Seq	37.5	0.47	6.4	ProteinPilot	1	EIRESTGAQVQVAGDMLPNSTER	2	-0.1532	2487.05
239	Probable E3 ubiquitin-protein ligase MYCBP2	trm|Q5VZN6	TrEMBL	510	1.53	0.21	ProteinPilot	1	KEISLAAASK	2	-0.0328	1016.55
240	procaspase-8L	gb|AAL87628.1	GenBank	61.8	0.57	2.6	ProteinPilot	1	ELQTPGRAQISAYR	2	-0.0045	1570.82
241	Profilin-1 (Profilin I)	spt|P07737	Swiss-Prot	14.9	2.01	11.5	ProteinPilot	1	TFVNITPAEVGVLVGK	2	-0.0198	1642.91
242	Protein angel homolog 2	trm|Q5VTE6	TrEMBL	62.3	0.54	1.8	ProteinPilot	1	QTEVLVTAEK	1	0.021	1099.6
243	Protein disulfide-isomerase A3 precursor (EC 5.3.4.1) (Disulfide isomerase ER-60) (ERp60) (58 kDa microsomal protein) (p58) (ERp57) (58 kDa glucose regulated protein)	spt|P30101	Swiss-Prot	56.7	2.85	6.9	ProteinPilot	2	ELSDFISYLQR	2	-0.0181	1369.67
									TFSHELSDFGLESTAGEIPVVAIR	3	1.0896	2575.39
244	Protein disulfide-isomerase precursor (EC 5.3.4.1) (PDI) (Prolyl 4- hydroxylase beta subunit) (Cellular thyroid hormone binding protein) (p55)	spt|P07237	Swiss-Prot	57.1	8.86	19.5	ProteinPilot	5	HNQLPLVIEFTEQTAPK	3	0.0078	1964.04
									QFLQAAEAIDDIPFGITSNSDVFSK	2	0.1007	2712.43
									TGPAATTLPDGAAAESLVESSEVAVIGFFK	3	-1.0117	2933.47
									YQLDKDGVVLFK	3	0.0142	1423.79
									ILFIFIDSDHTDNQR	3	0.0519	1832.96
245	protein monoglycylase TTLL8	NP_001073916	NCBI	68.7	2	1.5	ProteinPilot	1	HRCPRSPAR	1	-0.0401	1135.54
246	protein tyrosine phosphatase, non-receptor type 6	cra|hCP1900502	GenBank	70.2	1.23	3.19	ProteinPilot	1	YTVGGLETFDSLTDLVEHFK	3	0.0852	2270.2
247	Proteinase 3 precursor (Fragment)	trm|Q6LBN2	TrEMBL	25.8	4.39	13.9	ProteinPilot	2	TQEPTQQHFSVAQVFLNNYDAENK	3	0.0432	2807.36
									VALYVDWIR	2	-0.0032	1133.62
248	proteoglycan 2, bone marrow (natural killer cell activator, eosinophil granule major basic protein)	cra|hCP49563.2	GenBank	56.9	2	2.5	ProteinPilot	1	SLQTFSQAWFTCR	2	0.0242	1630.78
249	PSME1 protein (Fragment)	trm|Q6FHU3	TrEMBL	28.7	2	7.6	ProteinPilot	1	DVIEQLNLVTTWLQLQIPR	3	-0.0478	2278.22
250	Putative uncharacterized protein UNQ9165/PRO28630	trm|Q6UXU0	TrEMBL	14.5	1.15	10.9	ProteinPilot	1	APYLCEATHEPAAAR	3	0.0008	1655.77
251	pyruvate kinase, muscle	cra|hCP1879418	GenBank	61.6	1.4	2.82	ProteinPilot	1	LNFSHGTHEYHAETIK	4	-0.0123	1882.88
252	rab GDI alpha	dbj|BAA08078.1	GenBank	50.43	0.85	4.25	ProteinPilot	1	FDLGQDVIDFTGHALALYR	3	0.9993	2151.08
253	Rab GDP dissociation inhibitor beta (Rab GDI beta) (GDI-2)	spt|P50395	Swiss-Prot	50.7	6.01	11.2	ProteinPilot	3	DLGTESQIFISR	2	-0.013	1364.68
									SPYLYPLYGLGELPQGFAR	2	-0.0295	2140.07
									VPSTEAEALASSLMGLFEK	2	0.0108	1979
254	Raichu404X	dbj|BAB61868.1	GenBank	85.01	2	1.5	ProteinPilot	1	INVNEIFYDLVR	2	-0.0399	1493.75
255	Ras GTPase-activating-like protein IQGAP1 (p195)	spt|P46940	Swiss-Prot	189.9	4.85	3.9	ProteinPilot	3	IGGILANELSVDEAALHAAVIAINEAIDR	3	-0.8248	2956.76
									VNTFSALANIDLALEQGDALALFR	3	0.0768	2561.43
									LGLAPQIQDLYGK	2	-0.0291	1414.75
256	Ras-related protein Rab-10	spt|P61026	Swiss-Prot	22.5	0.96	5.5	ProteinPilot	1	AFLTLAEDILR	2	-0.0309	1260.68
257	Ras-related protein Rap-2b	spt|P61225	Swiss-Prot	20.5	0.54	6.6	ProteinPilot	1	ASVDELFAEIVR	2	0.0399	1347.74
258	Regulator of G-protein signaling 6 (RGS6) (S914)	spt|P49758	Swiss-Prot	64.5	0.47	1.76	ProteinPilot	1	AMKGDGGETR	2	0.0221	1020.49
259	Replication protein A 30 kDa subunit (RP-A) (RF-A) (Replication factor-A protein 4)	spt|Q13156	Swiss-Prot	28.9	0.74	3.4	ProteinPilot	1	NFIQDEVLR	2	0.0674	1133.64
260	Rhesus blood group CcEe antigen ces(748) variant	trm|Q8IZT2	TrEMBL	45.5	3.54	8.87	ProteinPilot	2	GLVASYQVGQDLTVMAALGLGFLTSNFR	3	0.1171	2927.64
									YFDDQVFWK	2	0.0401	1246.61
261	Rhesus blood group-associated glycoprotein	trm|Q96E98	TrEMBL	44.2	2	6.35	ProteinPilot	1	AIVNTYFSLAACVLTAFAFSSLVEHR	3	0.0164	2886.49
262	Rho-GTPase-activating protein 8 (PP610)	spt|Q9NSG0	Swiss-Prot	81.97	0.64	1.25	ProteinPilot	1	GLRTEGLFR	1	0.0303	1047.61
263	ribosomal protein S5, cytosolic - human	pir|S55916	PIR	22.78	1.15	4.9	ProteinPilot	1	NNGKKLMTVR	1	0.0426	1176.67
264	Ribosomal RNA upstream binding transcription factor (Fragment)	trm|O00164	TrEMBL	75.9	1.4	1.68	ProteinPilot	1	APPAATNSSKK	1	-0.0476	1071.51
265	RNA processing factor 1 (RPF1)	trm|Q8WXZ8	TrEMBL	40.1	0.62	3.15	ProteinPilot	1	AGDKSSSSGKK	2	0.0161	1050.55
266	Sarcoma antigen NY-SAR-48 (Fragment)	trm|Q86WF0	TrEMBL	27.5	0.72	5.9	ProteinPilot	1	KTTQKAPAGDGSQTR	2	0.11	1545.88
267	SCA2 (Spinocerebellar ataxia 2)(Ataxin-2)	emb|CAA69589.1	EMBL	97.8	1	1.3	ProteinPilot	1	MGQPGSGSMPSR	1	0.2786	1206.79
268	SEC14-like protein 5	NP_055507	NCBI	87.3	0.51	1.02	ProteinPilot	1	VDAPRLLR	2	0.0645	938.631
269	SEC6-like protein C14orf73	NP_001071062	NCBI	79.9	0.49	1.1	ProteinPilot	1	EDTGLFRR	1	0.0202	974.514
270	Selenium binding protein 1 (SELENBP1 protein)	trm|Q96GX7	TrEMBL	52.4	0.87	2.9	ProteinPilot	1	GGFVLLDGETFEVK	2	-0.0212	1509.75
271	leukocyte elastase inhibitor	gi|13489087	NCBI GI	42.75	0.89	2.3	ProteinPilot	1	IEEQLTLEK	2	0.0892	1101.68
272	Serine\/arginine repetitive matrix 1	trm|Q5VVN3	TrEMBL	103.3	0.57	0.98	ProteinPilot	1	LSPSASPPR	2	0.0596	910.547
273	SH3 domain-containing RING finger protein 3	NP_001092759	NCBI	64.4	0.51	2.2	ProteinPilot	1	VGRGLLSPAHTGMR	2	0.0975	1466.88
274	similar to Gamma-interferon-inducible protein Ifi-16 (Interferon-inducible myeloid differentiation transcriptional activator) (IFI 16)	cra|hCP1912870	GenBank	21.8	0.74	5.1	ProteinPilot	1	TLQRNTNTGR	1	0.0114	1160.6
275	similar to myosin regulatory light chain MRCL2(PREDICTED)	rf|XP_373042.2	NCBI Ref Seq	42.3	1.3	2.9	ProteinPilot	1	LNGTDPEDVIR	2	-0.0299	1227.58
276	SMC6 structural maintenance of chromosomes 6-like 1	cra|hCP1816631	GenBank	12.63	0.47	10.2	ProteinPilot	1	GDAGPSRVENR	1	-0.0544	1157.49
277	smoothelin isoform c	rf|NP_008863.3	NCBI Ref Seq	99.05	1.15	1.52	ProteinPilot	1	MGSIFDREDQASPR	2	0.07	1607.81
278	Solute carrier family 2, facilitated glucose transporter, member 1 (Glucose transporter type 1, erythrocyte/brain) (HepG2 glucose transporter)	spt|P11166	Swiss-Prot	54.2	3.64	6.7	ProteinPilot	3	TFDEIASGFR	2	0.0083	1141.55
									VTILELFR	2	0.0107	989.602
									TPEELFHPLGADSQV	2	-0.0374	1638.75
279	Solute carrier family 27 (Fatty acid transporter), member 3	trm|Q5VUQ8	TrEMBL	87.3	0.47	1.8	ProteinPilot	1	AASSPGGSAPRAERR	3	0.0257	1468.78
280	Spectrin alpha chain, erythrocyte (Erythroid alpha-spectrin)	spt|P02549	Swiss-Prot	279	18.29	6.8	ProteinPilot	12	ETGTLESQLEANK	2	-0.0233	1418.67
									GYVSLEDYTAFLIDK	2	0.0167	1732.87
									IVDLGDNLEDALILDIK	2	0.0499	1868.06
									SSDEIENAFQALAEGK	2	0.0617	1707.86
									TNGNGADLGDFLTLLAK	2	-0.009	1720.84
									YSTIGLAQQWDQLYQLGLR	2	0.0782	2252.24
									DHEDFLASLAR	2	-3.9676	1268.64
									FLDAVDPGR	2	-0.0038	988.494
									LPEITDLKDK	2	-0.0747	1170.57
									HLSDIIEER	2	-0.0112	1110.56
									ADVVEAWIADK	2	-0.0411	1215.57
									ALGVPSSPYTWLTVEVLER	2	0.04	2116.16
281	spectrin, beta, erythrocytic (includes spherocytosis, clinical type I)	cra|hCP1866861	GenBank	271.8	58.93	20.7	ProteinPilot	35	AQGLLSAGHPEGEQIIR	2	-0.0609	1774.87
									DLAGIIAIQR	2	-0.0274	1068.6
									DLLSWMESIIR	2	0.0386	1361.74
									DLTSVLILQR	2	0.0268	1156.71
									ELHLLGVQVQQFQDVATR	2	0.1146	2080.22
									ELPEDVGLDASTAESFHR	3	-4.9153	1967
									ELYQQVVAQADLR	2	-0.0308	1531.77
									FAALEKPTTLELK	3	0.0297	1459.86
									FQIQDIVVQTQEGR	2	-0.0235	1659.83
									GNLEVLLFTIQSR	2	-0.0172	1488.81
									GYQPCDPQVIQDR	2	-0.0455	1574.67
									HLLEVEDLLQK	2	-0.0287	1335.71
									HRELPEDVGLDASTAESFHR	4	-0.0326	2265.04
									LIDAGHSEAATIAEWK	3	0.0274	1710.89
									LLTSQDVSYDEAR	2	0.0426	1495.76
									LVAQDNFGYDLAAVEAAK	2	0.0569	1894
									LWSYLQELLQSR	2	-0.0398	1534.77
									MQLLAASYDLHR	3	0.0579	1416.78
									NQTLQNEILGHTPR	3	-0.0446	1619.79
									QLGIIPLLDPEDVFTENPDEK	2	0.8894	2382.09
									SIITYVVAFYHYFSK	2	1.0177	1837.96
									TAGYPHVNVTNFTSSWK	3	-0.0042	1907.91
									YFYTGAEILGLIDEK	2	0.0532	1730.93
									TLMTQIDGVNLAANSLVESGHPR	3	0.1427	2424.34
									LPLAQSADYGTNLQTVQLFMK	2	2.0462	2339.25
									NLQDAENFFQFQGDADDLK	2	-0.02	2213.97
									VIQGQTDPEYLLLGQR	2	0.018	1828.99
									FLDLLEPLGR	2	0.9496	1172.61
									ALEDLAQELEK	2	-0.0187	1257.63
									WQAFQTLVSER	2	0.0369	1363.73
									QAEAILSNQEYTLAHLEPPDSLEAAEAGIR	3	0.0309	3235.63
									ETDDLEQWISEK	2	0.0916	1491.76
									LWDELQATTK	2	-0.0495	1203.56
									DGLAFNALIHK	3	-0.0239	1197.63
									AWESLEEAEYR	2	-0.0269	1381.59
282	Src-like-adapter 2 (Src-like adapter protein-2) (SLAP-2) (Modulator of antigen receptor signaling) (MARS)	spt|Q9H6Q3	Swiss-Prot	28.5	0.66	8.5	ProteinPilot	1	SKATAVALGSFPAGGPAELSLR	4	-0.1874	2098.95
283	Sulfide:quinone oxidoreductase, mitochondrial precursor (EC 1.-.-.-) (CGI-44)	spt|Q9Y6N5	Swiss-Prot	49.9	2	3.1	ProteinPilot	1	TAAAVAAQSGILDR	2	-0.0446	1342.68
284	Superkiller viralicidic activity 2-like 2, ATP-dependent helicase SKIV2L2	trm|Q8TAG2	TrEMBL	118.7	0.92	1.23	ProteinPilot	1	DAGDLAKGDQKGR	2	-0.0451	1329.62
285	Superoxide dismutase [Mn], mitochondrial precursor (EC 1.15.1.1)	spt|P04179	Swiss-Prot	24.73	6	21.62	ProteinPilot	3	AIWNVINWENVTER	3	0.0293	1742.9
									GDVTAQIALQPALK	2	0.0013	1423.8
									LTAASVGVQGSGWGWLGFNK	2	0.05	2034.08
286	Supervillin (Archvillin) (p205/p250)	spt|O95425	Swiss-Prot	247.7	0.94	0.67	ProteinPilot	1	FGEPTSEQTGTAAGK	1	-0.077	1479.61
287	sushi, nidogen and EGF-like domain-containing protein 1 precursor	NP_001073906	NCBI	159.3	0.7	0.67	ProteinPilot	1	EATDPAMLRR	1	0.0836	1140.65
288	TALDO1 protein	trm|Q96DB1	TrEMBL	35.3	0.55	3.45	ProteinPilot	1	LLGELLQDNAK	2	0.0308	1212.7
289	talin	gb|AAD13152.1	GenBank	269	4	1.25	ProteinPilot	2	GLAGAVSELLR	2	-0.0324	1084.59
									GVGAAATAVTQALNELLQHVK	3	0.0716	2090.22
290	T-cell receptor V alpha D delta J delta junction region; TCR V alpha-D delta-J delta	gb|AAB29856.2	GenBank	3.3	0.57	24.1	ProteinPilot	1	IGGMFRR	1	-0.0276	851.416
291	T-cell surface glycoprotein CD3 epsilon chain precursor (T-cell surface antigen T3/Leu-4 epsilon chain)	spt|P07766	Swiss-Prot	23.14	0.66	4.34	ProteinPilot	1	KAKAKPVTR	1	-0.1393	997.5
292	Terminal uridylyltransferase 4(TUTase 4), Zinc finger CCHC domain-containing protein 11	trm|Q5TAX3	TrEMBL	185.2	1.15	0.97	ProteinPilot	1	MDDFQLKGIVEEKFVK	2	0.0005	1940.99
293	tetraspanin-10	NP_114151.3	NCBI	36.5	0.85	3.1	ProteinPilot	1	FLLDQVQLGLR	2	-0.0328	1301.7
294	thioredoxin domain containing 2 (spermatozoa)	cra|hCP1892519	GenBank	47	0.54	1.87	ProteinPilot	1	EDFEASLK	1	0.1468	937.586
295	thrombospondin 1 precursor	rf|NP_003237.2	NCBI Ref Seq	129.4	1.1	0.94	ProteinPilot	1	TIVTTLQDSIR	2	-0.0168	1245.68
296	thrombospondin 4 precursor - human	pir|TSHUP4	PIR	105.8	0.96	2.3	ProteinPilot	1	FQSPTPSTVVAPAPPAPPTRPPR	2	-0.1589	2368.09
297	Thymidine phosphorylase precursor (EC 2.4.2.4) (TdRPase) (TP) (Platelet-derived endothelial cell growth factor) (PD-ECGF) (Gliostatin)	spt|P19971	Swiss-Prot	50	4.3	5.8	ProteinPilot	2	ALPLALVLHELGAGR	3	0.0702	1528.98
									VAAALDDGSALGR	2	-0.0456	1214.58
298	transglutaminase y	cra|hCP49414.3	GenBank	101.3	1	1.5	ProteinPilot	1	LGEFVLLFNPCKAR	2	0.1975	1663.09
299	Transitional endoplasmic reticulum ATPase (TER ATPase) (15S Mg(2+)- ATPase p97 subunit) (Valosin-containing protein) (VCP)	spt|P55072	Swiss-Prot	89.2	4.09	4.5	ProteinPilot	2	LIVDEAINEDNSVVSLSQPK	2	1.0149	2170.13
									NAPAIIFIDELDAIAPK	2	0.0006	1809.99
300	Transketolase (EC 2.2.1.1) (TK)	spt|P29401	Swiss-Prot	67.8	10.78	20	ProteinPilot	7	ILATPPQEDAPSVDIANIR	2	-0.0509	2019.01
									LDNLVAILDINR	2	-0.004	1367.77
									NMAEQIIQEIYSQIQSK	3	0.0677	2022.08
									TSRPENAIIYNNNEDFQVGQAK	3	-0.0668	2507.14
									SVPTSTVFYPSDGVATEK	2	-0.0194	1883.9
									VLDPFTIKPLDR	3	0.021	1412.82
									SKDDQVTVIGAGVTLHEALAAAELLK	4	0.1687	2648.61
301	Transmembrane protein 131,Protein RW1 (fragment)	spt|Q92545	Swiss-Prot	197	2.03	1.16	ProteinPilot	1	IVGISSEGNLNTLSCDPGHSR	2	-0.0864	2213.94
302	Triosephosphate isomerase (EC 5.3.1.1) (TIM) (Triose-phosphate isomerase)	spt|P60174	Swiss-Prot	26.5	2	11.7	ProteinPilot	1	ELASQPDVDGFLVGGASLKPEFVDIINAK	3	0.1179	3029.68
303	Tropomodulin 1 (Erythrocyte tropomodulin) (E-Tmod)	spt|P28289	Swiss-Prot	40.57	2	4.45	ProteinPilot	1	TLNVESNFISGAGILR	2	0.025	1689.93
304	Tropomyosin 2 (Beta)	trm|Q5TCU8	TrEMBL	36.7	0.76	3.1	ProteinPilot	1	IQLVEEELDR	2	-0.013	1242.63
305	Tryptophanyl-tRNA synthetase (EC 6.1.1.2) (Tryptophan--tRNA ligase) (TrpRS) (IFP53) (hWRS)	spt|P23381	Swiss-Prot	53.17	1.52	3.1	ProteinPilot	1	ALIEVLQPLIAEHQAR	3	-0.0246	1800
306	Tyrosine-protein phosphatase, non-receptor type 13 (EC 3.1.3.48) (Protein-tyrosine phosphatase 1E) (PTP-E1) (hPTPE1) (PTP-BAS) (Protein-tyrosine phosphatase PTPL1) (Fas-associated protein-tyrosine phosphatase 1) (FAP-1)	spt|Q12923	Swiss-Prot	276	0.77	0.44	ProteinPilot	1	VAPEGWKEEPK	2	-0.0178	1268.62
307	Ubiquitin specific proteinase 53	trm|Q70EK8	TrEMBL	120.7	0.47	1.4	ProteinPilot	1	SSKDPSFSNWPKENPK	3	0.06	1847.93
308	Unc-112 related protein 2 (Kindlin-3) (MIG2-like)	spt|Q86UX7	Swiss-Prot	75.9	3.81	4.5	ProteinPilot	2	VFVGEEDPEAESVTLR	2	-0.0061	1775.85
									TASGDYIDSSWELR	2	0.0108	1598.73
309	unnamed protein product	emb|CAA24918.1	EMBL	11.05	1.46	21.5	ProteinPilot	2	ISGLIYEETR	2	-1.0167	1178.6
									DNIQGITKPAIR	2	-0.0638	1352.68
310	unnamed protein product	emb|CAA27243.1	EMBL	72.3	4.39	2.3	ProteinPilot	1	KIQVLQQQADDAEER	3	-0.0062	1769.88
311	Vimentin	spt|P08670	Swiss-Prot	53.5	3.7	4.5	ProteinPilot	2	EEAENTLQSFR	2	-0.0105	1322.6
									ILLAELEQLK	2	0.0262	1168.73
312	Vinculin (Metavinculin)	spt|P18206	Swiss-Prot	123.6	8.56	7.06	ProteinPilot	4	AIPDLTAPVAAVQAAVSNLVR	2	-0.0067	2076.15
									GILSGTSDLLLTFDEAEVR	2	0.0021	2035.05
									LLAVAATAPPDAPNREEVFDER	3	-0.0754	2380.13
									LVQAAQMLQSDPYSVPAR	2	-0.0041	2016.01
313	VPS10 domain-containing receptor SorCS2 precursor	spt|Q96PQ0	Swiss-Prot	128.1	0.65	1.38	ProteinPilot	1	VTVQAACGNSVLQDSR	2	-0.0057	1705.79
314	WDR13 protein (Fragment)	trm|Q6NXG4	TrEMBL	58.7	0.51	2.05	ProteinPilot	1	AYSNSIVRSSR	2	0.0331	1282.66
315	Zinc finger and BTB domain containing protein 3	spt|Q9H5J0	Swiss-Prot	61.8	1.4	1.74	ProteinPilot	1	QSSSGGGPPK	2	0.104	901.518
