# Supplementary material for: Clinical Proteomics of the Neglected Human Malarial Parasite Plasmodium vivax
Source: PLoS One. 2011 Oct 20;6(10):e26623. doi: 10.1371/journal.pone.0026623 (PMC3197670; doi:10.1371/journal.pone.0026623)
Supplement: Table S5 — Plasmodium vivax host proteins which are present at transcriptome level. (XLS) [file pone.0026623.s005.xls]

## Sheet: Sheet3
Table S5
Plasmodium vivax host proteins which are present at transcriptome level in human reticulocytes (The human reticulocyte transcriptome, Goh et al., 2007)
Sl No	Protein name	Accession Number	Database Source	Mol wt	Score	Coverage	Method	Peptides	Peptide sequences	Charge	Mass error	Precursor mass
1	110 kDa NFAR protein	gb|AAK07425.1	GenBank	95.5	0.5	0.7	ProteinPilot	1	GGTIRGR	1	-0.0332	715.376
2	26S proteasome non-ATPase regulatory subunit 9 (26S proteasome regulatory subunit p27)	spt|O00233	Swiss-Prot	24.6	0.57	5.38	ProteinPilot	1	KLGQSESQGPPR	2	-0.0347	1282.63
3	3',5'-cyclic nucleotide phosphodiesterase 10A	trm|Q9ULW9	TrEMBL	89.3	0.64	1.7	ProteinPilot	1	ACRDNLSQWEKVIR	2	-0.0258	1774.85
4	6-phosphogluconate dehydrogenase, decarboxylating (EC 1.1.1.44)	spt|P52209	Swiss-Prot	53	16.3	29	ProteinPilot	9	DVLGMAQDEMAQAFEDWNK	2	-0.027	2197.9
									DYFGAHTYELLAK	2	0.0077	1526.75
									GILFVGSGVSGGEEGAR	2	0.0427	1590.84
									LVPLLDTGDIIIDGGNSEYR	2	0.0292	2159.14
									NPELQNLLLDDFFK	2	0.0161	1704.89
									WTAISALEYGVPVTLIGEAVFAR	3	0.0963	2462.42
									HEMLPASLIQAQR	3	-0.0078	1492.77
									AGQAVDDFIEK	2	0.0173	1191.59
									VDDFLANEAK	2	-0.0267	1120.51
5	78 kDa glucose-regulated protein precursor (GRP 78)	spt|P11021	Swiss-Prot	72.3	9.43	12.69	ProteinPilot	5	ITPSYVAFTPEGER	2	0.002	1565.77
									LYGSAGPPPTGEEDTAEKDEL	2	-1.0956	2173.89
									NQLTSNPENTVFDAK	2	-0.0274	1676.77
									SQIFSTASDNQPTVTIK	2	-0.0311	1835.9
									IINEPTAAAIAYGLDK	2	-0.0059	1658.88
6	Abnormal spindle-like microcephaly-associated protein (Abnormal spindle protein homolog) (Asp homolog)	spt|Q8IZT6	Swiss-Prot	409	0.54	0.31	ProteinPilot	1	NATIKLQSTVK	2	-0.0975	1202.59
7	Actin, cytoplasmic 2 (Gamma-actin)	spt|P63261	Swiss-Prot	41.7	38.05	32.53	ProteinPilot	14	YVALDFEQEMATAASSSSLEK	2	-0.035	2276.02
									YPIEHGIVTNWDDMEK	3	0.0089	1959.91
									VAPEEHPVLLTEAPLNPK	2	-0.0336	1953.02
									TTGIVMDSGDGVTHTVPIYEGYALPHAILR	3	-0.0384	3182.57
									SYELPDGQVITIGNER	2	-0.0079	1789.88
									QEYDESGPSIVHR	3	-0.0383	1572.68
									NTPAMYVAIQAVLSLYASGR	2	-1.0226	2123.08
									IWHHTFYNELR	3	-0.0099	1514.73
									GYSFTTTAER	2	-0.0181	1131.5
									EITALAPSTMK	2	0.0103	1160.62
									EEEIAALVIDNGSGMCK	2	-1.0873	1833.76
									DLYANTVLSGGTTMYPGIADR	2	0.0102	2214.07
									DLTDYLMK	2	-0.0198	949.456
									AVFPSIVGR	2	0.0015	944.546
8	actinin, alpha 4	cra|hCP1891497.1	GenBank	104	2	1.3	ProteinPilot	1	VGWEQLLTTIAR	2	0.0618	1385.83
9	ADD1 protein	trm|Q86XM2	TrEMBL	73.3	1.52	2.7	ProteinPilot	1	LADLFGWSQLIYNHITTR	3	0.0117	2147.13
10	Adenylosuccinate synthetase 2 (EC 6.3.4.4) (IMP--aspartate ligase 2) (AdSS 2) (AMPSase 2)	spt|P30520	Swiss-Prot	50	1.77	4.6	ProteinPilot	1	VGIGAFPTEQDNEIGELLQTR	2	0.9352	2287.08
11	Adenylyl cyclase-associated protein 1 (CAP 1)	spt|Q01518	Swiss-Prot	51.5	6	10.5	ProteinPilot	3	AGAAPYVQAFDSLLAGPVAEYLK	2	2.8588	2353.08
									AYLSIWTELQAYIK	2	-0.0233	1697.88
									LSDLLAPISEQIK	2	0.0335	1425.84
12	ADP-ribosylation factor 5	spt|P84085	Swiss-Prot	20.3	0.68	7.8	ProteinPilot	1	QMRILMVGLDAAGK	2	0.0683	1484.85
13	A-gamma globin	trm|Q96FH6	TrEMBL	16.12	3.07	15.46	ProteinPilot	1	VNVEDAGGETLGR	2	0.0441	1315.68
14	aldolase A	emb|CAA30979.1	EMBL	39.3	2.15	3.8	ProteinPilot	1	GILAADESTGSIAK	2	-0.0296	1331.66
15	Alpha enolase (EC 4.2.1.11) (2-phospho-D-glycerate hydro-lyase) (Non- neural enolase) (NNE) (Enolase 1) (Phosphopyruvate hydratase) (C-myc promoter-binding protein) (MBP-1) (MPB-1) (Plasminogen-binding protein)	spt|P06733	Swiss-Prot	47	20.52	42	ProteinPilot	11	AAVPSGASTGIYEALELR	2	0.0134	1803.95
									DATNVGDEGGFAPNILENK	2	-0.0446	1959.87
									HIADLAGNSEVILPVPAFNVINGGSHAGNK	4	0.0659	3011.61
									LAMQEFMILPVGAANFR	2	-0.0046	1906.98
									SGETEDTFIADLVVGLCTGQIK	2	-5.0053	2347.15
									VNQIGSVTESLQACK	2	0.0515	1632.87
									VVIGMDVAASEFFR	2	0.0053	1539.78
									YISPDQLADLYK	2	-0.0485	1424.67
									GNPTVEVDLFTSK	2	-0.0196	1405.69
									LMIEMDGTENK	2	-0.0403	1279.54
									FGANAILGVSLAVCK	2	-0.0065	1518.82
16	Alpha1A-voltage-dependent calcium channel	trm|Q9NS88	TrEMBL	282	1.53	0.7	ProteinPilot	1	QGGQPGAQRMYKQSMAQR	2	-0.0803	2021.87
17	Alpha2(E)-catenin	trm|Q12795	TrEMBL	102.7	0.64	1.07	ProteinPilot	1	QQELKDVGHR	1	0.0233	1192.61
18	Alpha-actinin 1 (Alpha-actinin cytoskeletal isoform) (Non-muscle alpha-actinin 1) (F-actin cross linking protein)	spt|P12814	Swiss-Prot	103	16.04	13.9	ProteinPilot	9	FAIQDISVEETSAK	2	-0.0188	1536.75
									GYEEWLLNEIR	2	-0.0245	1420.67
									IDQLEGDHQLIQEALIFDNK	2	0.0048	2338.19
									LASDLLEWIR	2	0.0045	1214.67
									LLETIDQLYLEYAK	2	0.0187	1710.93
									LVSIGAEEIVDGNVK	2	-0.0532	1541.78
									TINEVENQILTR	2	-0.0347	1428.72
									VGWEQLLTTIAR	2	-0.062	1417.69
									DDPLTNLNTAFDVAEK	2	-0.0218	1761.82
19	Ankyrin
a	ankyrin 1 isoform 3	rf|NP_000028.2	NCBI Ref Seq	206	16.19	9.6	ProteinPilot	10	IIALGPTGAQFLSPVIVEIPHFASHGR	4	-1.0222	2825.53
									ISEILLDHGAPIQAK	3	-0.0052	1603.89
									LLGNQATFSPIVTVEPR	2	-0.0351	1840.97
									LLLENNANPNLATTAGHTPLHIAAR	4	0.0331	2621.44
									LVYANECANFTTNVSAR	2	-0.0611	1942.86
									TGFTPLHIAAHYENLNVAQLLLNR	4	-1.0335	2703.41
									TAEAVNFATLLYK	2	-0.007	1439.76
									LVPLVQATFPENAVTK	2	-0.0034	1725.96
									LALQAQPVPDELVTK	2	-0.0282	1620.88
									TLEQHENFVEVAR	3	-1.1372	1569.64
b	ankyrin 1, erythrocytic	cra|hCP1885240	GenBank	206	26.95	11.9	ProteinPilot	14	IIALGPTGAQFLSPVIVEIPHFASHGR	4	0.0356	2826.59
									IPLPPSWTDNPR	2	0.0094	1391.73
									ISEILLDHGAPIQAK	3	-0.0283	1603.87
									LALQAQPVPDELVTK	2	0.0017	1620.91
									LCQDYDTIGPEGGSLK	2	0.9644	1752.77
									LLCSVIGGTDQAQWEDITGTTK	2	-0.1513	2392.01
									LLGNQATFSPIVTVEPR	2	0.033	1841.04
									LSTPPPLAEEEGLASR	2	0.0126	1665.87
									LVPLVQATFPENAVTK	2	0.0521	1726.02
									LVYANECANFTTNVSAR	2	-0.0002	1928.9
									TAEAVNFATLLYK	2	0.0006	1439.77
									TLEQHENFVEVAR	2	-3.9608	1566.81
									SFHFQSFR	2	2.0875	1056.59
									TAAVLLQNDPNPDVLSK	2	-0.0765	1793.88
20	Annexin A1 (Annexin I) (Lipocortin I) (Calpactin II) (Chromobindin 9) (P35) (Phospholipase A2 inhibitory protein)	spt|P04083	Swiss-Prot	38.5	8.23	16.8	ProteinPilot	4	ALTGHLEEVVLALLK	2	-0.0494	1604.9
									GLGTDEDTLIEILASR	2	0.0035	1701.88
									GTDVNVFNTILTTR	2	-0.0384	1549.77
									GVDEATIIDILTK	2	0.0141	1386.77
21	Annexin A11 (Annexin XI) (Calcyclin-associated annexin 50) (CAP-50) (56 kDa autoantigen)	spt|P50995	Swiss-Prot	54.3	2.86	4.7	ProteinPilot	2	TPVLFDIYEIK	2	0.0274	1336.76
									GTITDAPGFDPLR	2	0.0288	1358.71
22	Annexin A3 (Annexin III) (Lipocortin III) (Placental anticoagulant protein III) (PAP-III) (35-alpha calcimedin) (Inositol 1,2-cyclic phosphate 2-phosphohydrolase)	spt|P12429	Swiss-Prot	36.2	3.55	8.3	ProteinPilot	2	GAGTNEDALIEILTTR	2	0.0217	1672.88
									GIGTDEFTLNR	2	0.0095	1221.61
23	Annexin A6 (Annexin VI) (Lipocortin VI) (P68) (P70) (Protein III) (Chromobindin 20) (67 kDa calelectrin) (Calphobindin-II) (CPB-II)	spt|P08133	Swiss-Prot	75.7	0.76	1.5	ProteinPilot	1	EAILDIITSR	2	-0.0313	1129.6
24	Antibacterial protein FALL-39 precursor (FALL-39 peptide antibiotic) (Antimicrobial protein CAP-18) (hCAP-18) [Contains: Antibacterial protein LL-37]	spt|P49913	Swiss-Prot	19.3	0.55	5.3	ProteinPilot	1	FALLGDFFR	2	-0.0158	1084.55
25	Aquaporin 1	gb|AAH22486.1	GenBank	28.6	2.68	19.7	ProteinPilot	2	DLGGSAPLAIGLSVALGHLLAIDYTGCGINPAR	4	0.1346	3261.85
									VWTSGQVEEYDLDADDINSR	2	-0.0797	2310.94
26	ARP2/3 complex 16 kDa subunit (p16-ARC) (Actin-related protein 2/3 complex subunit 5)	spt|O15511	Swiss-Prot	16.2	2	8	ProteinPilot	1	ALAAGGVGSIVR	2	-0.0376	1069.59
27	ARP3 (Actin-related protein 3)	spt|P61158	Swiss-Prot	47.3	5.3	20.09	ProteinPilot	4	DITYFIQQLLR	2	0.0369	1408.81
									GVDDLDFFIGDEAIEKPTYATK	3	0.017	2443.2
									AEPEDHYFLLTEPPLNTPENR	3	0.0366	2481.22
									TLTGTVIDSGDGVTHVIPVAEGYVIGSCIK	3	0.0004	3057.57
28	ataxin-2-like protein	gb|AAO12057.1	GenBank	93.2	1.05	2.03	ProteinPilot	1	GINGGPSRMSPKAQRPLR	2	0.0506	1921.09
29	ATP synthase beta chain, mitochondrial precursor (EC 3.6.3.14)	spt|P06576	Swiss-Prot	56.5	6.25	8.69	ProteinPilot	3	AIAELGIYPAVDPLDSTSR	2	-0.0232	1987
									FTQAGSEVSALLGR	2	-0.0252	1434.72
									VALTGLTVAEYFR	2	-0.0233	1438.76
30	Azurocidin precursor (Cationic antimicrobial protein CAP37) (Heparin- binding protein) (HBP)	spt|P20160	Swiss-Prot	26.9	5.55	19.9	ProteinPilot	5	DWIDGVLNNPGPG	2	0.1218	1352.76
									HFCGGALIHAR	3	0.0749	1237.69
									CQVAGWGSQR	2	0.0461	1147.57
									NVCTGVLTR	2	0.0795	1018.6
									GPDFFTR	2	0.0657	838.463
31	Bactericidal/permeability-increasing protein	trm|Q8IW58	TrEMBL	53.8	1.1	3.08	ProteinPilot	1	GLDYASQQGTAALQK	2	0.0235	1549.8
32	Band 3 anion transport protein (Anion exchange protein 1) (AE 1) (CD233 antigen)	spt|P02730	Swiss-Prot	101.7	27.72	22.3	ProteinPilot	12	ATFDEEEGRDEYDEV	2	-0.0246	1802.69
									FLFVLLGPEAPHIDYTQLGR	3	0.0345	2285.26
									GTVLLDLQETSLAGVANQLLDR	3	4.0565	2329.31
									IPPDSEATLVLVGR	2	-0.0106	1465.8
									KGLDLNGGPDDPLQQTGQLFGGLVR	3	0.0089	2595.34
									LQEAAELEAVELPVPIR	2	-0.0236	1876.01
									NVELQCLDADDAK	2	-0.0311	1503.66
									STPASLALPFVLILTVPLR	3	0.0235	2007.24
									VIGDFGVPISILIMVLVDFFIQDTYTQK	3	1.2851	3171.98
									ADFLEQPVLGFVR	2	0.0182	1489.81
									VLLPLIFR	2	0.0204	969.658
									GWVIHPLGLR	2	0.0043	1162.67
33	BCKDK protein (branched chain ketoacid dehydrogenase kinase)	trm|Q96G95	TrEMBL	37.767	0.47	2.3	ProteinPilot	1	MILASVLR	1	-0.0903	901.452
34	Bone morphogenetic protein 3 precursor (BMP-3) (Osteogenin) (BMP-3A)	spt|P12645	Swiss-Prot	53.4	0.48	1.69	ProteinPilot	1	YSTVQAAR	1	-0.0753	894.381
35	BRCA1 interacting protein C-terminal helicase 1 (BRCA1-interacting protein 1) (BRCA1-associated C-terminal helicase 1)	spt|Q9BX63	Swiss-Prot	140.8	0.82	1.28	ProteinPilot	1	TNIQDNESTLEVTSLK	2	-0.0335	1791.84
36	Calcium/calmodulin-dependent serine protein kinase (MAGUK family)	trm|Q5VT17	TrEMBL	104.5	2	0.21	ProteinPilot	1	EINGISVANQTVEQLQKMLR	2	0.0164	2271.21
37	Calgranulin A (Migration inhibitory factor-related protein 8) (MRP-8) (Cystic fibrosis antigen) (CFAG) (P8) (Leukocyte L1 complex light chain) (S100 calcium-binding protein A8) (Calprotectin L1L subunit) (Urinary stone protein band A)	spt|P05109	Swiss-Prot	10.8	1.37	23.6	ProteinPilot	2	ALNSIIDVYHK	2	-0.0421	1271.65
									LLETECPQYIR	2	-0.0493	1420.65
38	Calgranulin B (Migration inhibitory factor-related protein 14) (MRP- 14) (P14) (Leukocyte L1 complex heavy chain) (S100 calcium-binding protein A9) (Calprotectin L1H subunit)	spt|P06702	Swiss-Prot	13.24	4.48	24.5	ProteinPilot	2	LGHPDTLNQGEFK	3	0.0128	1454.73
									NIETIINTFHQYSVK	2	-0.0188	1805.91
39	Calnexin precursor (Major histocompatibility complex class I antigen- binding protein p88) (p90) (IP90)	spt|P27824	Swiss-Prot	67.5	2.1	5.9	ProteinPilot	2	IPDPEAVKPDDWDEDAPAK	3	-0.0243	2106.95
									APVPTGEVYFADSFDR	2	-0.0235	1769.8
40	Calreticulin precursor (CRP55) (Calregulin) (HACBP) (ERp60) (grp60)	spt|P27797	Swiss-Prot	48.1	4.8	11.7	ProteinPilot	3	FYALSASFEPFSNK	2	0.0726	1606.84
									IDDPTDSKPEDWDKPEHIPDPDAK	4	-0.0408	2759.22
									GQTLVVQFTVK	2	-0.0314	1218.67
41	Carbonic anhydrase I (EC 4.2.1.1) (Carbonate dehydratase I) (CA-I) (Carbonic anhydrase B)	spt|P00915	Swiss-Prot	28.7	15.32	55.7	ProteinPilot	9	ADGLAVIGVLMK	2	-0.0683	1228.62
									ASPDWGYDDKNGPEQWSK	2	0.0267	2120.93
									EIINVGHSFHVNFEDNDNR	2	-0.0103	2255.03
									ESISVSSEQLAQFR	2	0.0371	1579.82
									HDTSLKPISVSYNPATAK	3	0.0221	1985.04
									LYPIANGNNQSPVDIK	2	-0.0454	1799.86
									YSAELHVAHWNSAK	3	0.0017	1611.78
									SLLSNVEGDNAVPMQHNNRPTQPLK	4	0.0768	2802.45
									VLDALQAIK	2	-0.0617	969.524
42	Carcinoembryonic antigen-related cell adhesion molecule 6 precursor (Normal cross-reacting antigen) (Nonspecific crossreacting antigen) (CD66c antigen)	spt|P40199	Swiss-Prot	37.2	2	6.1	ProteinPilot	1	SDPVTLNVLYGPDVPTISPSK	2	0.3025	2198.45
43	Catalase (EC 1.11.1.6)	spt|P04040	Swiss-Prot	59.6	15.69	29	ProteinPilot	10	ADVLTTGAGNPVGDK	2	0.0005	1413.71
									FNTANDDNVTQVR	2	-0.0228	1492.67
									FYTEDGNWDLVGNNTPIFFIR	2	-1.0278	2516.17
									GPLLVQDVVFTDEMAHFDR	3	0.0228	2188.09
									LSQEDPDYGIR	2	-0.0202	1291.58
									NFTEVHPDYGSHIQALLDK	3	-0.006	2183.06
									LNVITVGPR	2	-0.0243	967.557
									AFYVNVLNEEQR	2	-0.0275	1480.7
									FSTVAGESGSADTVRDPR	3	0.0962	1850.97
									GAGAFGYFEVTHDITK	2	-0.0246	1711.8
44	Cathepsin G precursor (EC 3.4.21.20) (CG)	spt|P08311	Swiss-Prot	28.84	0.64	3.5	ProteinPilot	1	VSSFLPWIR	2	-0.015	1103.6
45	Chloride intracellular channel 1 (Fragment)	trm|Q5SRT3	TrEMBL	26.1	2	7.69	ProteinPilot	1	LAALNPESNTAGLDIFAK	2	-0.0269	1843.94
46	hCG22751, isoform CRA_f	cra|hCP1856977	GenBank	89.09	1.15	1.48	ProteinPilot	1	GQGGAGGQEWYR	2	0.1122	1264.67
47	Clathrin heavy chain 1 (CLH-17)	spt|Q00610	Swiss-Prot	191.4	0.7	0.53	ProteinPilot	1	LLLPWLEAR	2	0.0266	1109.69
48	Cofilin, non-muscle isoform (Cofilin-1) (18 kDa phosphoprotein) (p18)	spt|P23528	Swiss-Prot	18.4	8	32.7	ProteinPilot	3	ASGVAVSDGVIK	2	0.0238	1143.64
									LGGSAVISLEGKPL	2	0.9783	1340.75
									NIILEEGKEILVGDVGQTVDDPYATFVK	3	-1.0104	3060.58
49	Connexin47	trm|Q7Z7J2	TrEMBL	46.7	0.82	1.83	ProteinPilot	1	DGAAAGDR	1	0.0412	731.361
50	Coronin-1A (Coronin-like protein p57) (Coronin-like protein A) (CLIPINA) (Tryptophan aspartate-containing coat protein) (TACO)	spt|P31146	Swiss-Prot	51	4.01	8.5	ProteinPilot	2	DAGPLLISLK	2	-0.0241	1025.59
									KSDLFQEDLYPPTAGPDPALTAEEWLGGR	3	-0.0016	3172.53
51	Cyclin-dependent kinase inhibitor p12	trm|O95440	TrEMBL	12.2	0.49	8.6	ProteinPilot	1	SAAGAGDGGR	1	0.0224	817.39
52	cytosolic thyroid hormone-binding protein (EC 2.7.1.40)	gb|AAA36672.1	GenBank	58	8.58	21.8	ProteinPilot	7	AEGSDVANAVLDGADCIMLSGETAK	2	0.1195	2507.27
									GVNLPGAAVDLPAVSEK	2	-0.025	1635.86
									LAPITSDPTEATAVGAVEASFK	2	-0.0692	2174.04
									EAEAAIYHLQLFEELR	3	0.156	1931.13
									LDIDSPPITAR	2	-0.024	1196.62
									GDLGIEIPAEK	2	0.0046	1140.61
									NTGIICTIGPASR	2	-0.0539	1358.64
53	DC11 (ACN9 homolog)	trm|Q9NRP4	TrEMBL	14.6	0.89	7.2	ProteinPilot	1	TVGSDEAQR	1	0.0238	962.454
54	Developmentally regulated protein TPO1	trm|Q86VE9	TrEMBL	47	0.48	2.12	ProteinPilot	1	LVGYSAVYR	2	0.1264	1026.68
55	DJ-1 protein (Oncogene DJ1)	spt|Q99497	Swiss-Prot	19.89	1.63	23.8	ProteinPilot	2	GPGTSFEFALAIVEALNGK	3	-0.0129	1919.99
									EGPYDVVVLPGGNLGAQNLSESAAVK	2	0.1913	2584.49
56	DJ34F7.1.1 (Tenascin XB (Isoform 1))	trm|Q9NPK9	TrEMBL	464	0.51	0.23	ProteinPilot	1	GDASPGAPPR	1	-0.0337	923.412
57	DNA (cytosine-5)-methyltransferase 1 (EC 2.1.1.37) (Dnmt1) (DNA methyltransferase HsaI) (DNA MTase HsaI) (MCMT) (M.HsaI)	spt|P26358	Swiss-Prot	183.1	0.52	0.43	ProteinPilot	1	QACQERR	1	0.0644	930.462
58	Double-stranded RNA-binding protein Staufen homolog	spt|O95793	Swiss-Prot	63.28	0.51	3.7	ProteinPilot	1	EFVMQVKVGNHTAEGTGTNK	2	-0.025	2129
59	dual specificity phosphatase 2	cra|hCP1787307	GenBank	31.77	0.89	3.86	ProteinPilot	1	RSGSATATRAR	2	-0.0441	1132.56
60	dynein, axonemal, heavy polypeptide 9	cra|hCP1776904.1	GenBank	515.04	0.64	0.155	ProteinPilot	1	KQVAQLK	1	-0.1356	813.372
61	dynein, cytoplasmic, heavy polypeptide 1	cra|hCP51739.2	GenBank	532.8	1.23	0.19	ProteinPilot	1	AELGEYIRR	2	0.0553	1105.64
62	Dystrophin	trm|Q7KZ48	TrEMBL	426.78	0.66	0.16	ProteinPilot	1	LIGTGK	1	-0.045	587.319
63	EEF1A1 protein	trm|Q6IQ15	TrEMBL	47.8	0.7	2.5	ProteinPilot	1	IGGIGTVPVGR	2	-0.042	1024.56
64	EGF-like-domain, multiple 7	cra|hCP43207.2	GenBank	18.27	0.68	7.5	ProteinPilot	1	GTACLQTVHSVCPR	3	-0.0164	1584.73
65	Elongation factor 2 (EF-2)	spt|P13639	Swiss-Prot	95.2	1.18	1.4	ProteinPilot	1	TFCQLILDPIFK	2	-0.021	1493.77
66	Eosinophil cationic protein precursor (EC 3.1.27.-) (ECP) (Ribonuclease 3) (RNase 3)	spt|P12724	Swiss-Prot	18.44	4.31	26.8	ProteinPilot	3	AQWFAIQHISLNPPR	2	-0.0628	1776.88
									TTFANVVNVCGNQSIR	2	-0.0091	1778.86
									YPVVPVHLDTTI	2	0.037	1352.77
67	eosinophil peroxidase
a	eosinophil peroxidase [Homo sapiens]	gi|4503595	NCBI GI	81.05	4	3.9	ProteinPilot	2	IWIGAIAEPLLPGAR	2	0.1113	1576.03
									IICDNTGITTVSR	2	0.0895	1448.82
b	Eosinophil peroxidase precursor (EC 1.11.1.7) (EPO)	spt|P11678	Swiss-Prot	81.05	10.65	12.3	ProteinPilot	6	FLNLYGTPDNIDIWIGAIAEPLLPGAR	3	-0.9884	2937.57
									IGLDLAALNMQR	2	1.6419	1315.35
									IVYEGGIDPILR	2	0.04	1343.78
									TNYLGLLAINQR	2	0.0149	1374.78
									VGPLLACLFENQFR	2	0.0526	1662.91
									DFLPLVLGKAR	2	0.0079	1270.75
68	Ephrin type-B receptor 2 precursor (EC 2.7.1.112) (Tyrosine-protein kinase receptor EPH-3) (DRT) (Receptor protein-tyrosine kinase HEK5) (ERK)	spt|P29323	Swiss-Prot	117.5	1	1	ProteinPilot	1	ELSEYNATAIK	2	0.1879	1238.79
69	FAT tumor suppressor homolog 1 (Drosophila)	cra|hCP34153.3	GenBank	423.9	0.64	0.21	ProteinPilot	1	AVDQGLPR	2	0.1622	855.607
70	Fibrinogen alpha/alpha-E chain precursor [Contains: Fibrinopeptide A]	spt|P02671	Swiss-Prot	94.9	1.7	1.5	ProteinPilot	1	GLIDEVNQDFTNR	2	1.0896	1520.82
71	Fibrinogen beta
a	Fibrinogen beta chain precursor [Contains: Fibrinopeptide B]	spt|P02675	Swiss-Prot	55.94	11.23	19.55	ProteinPilot	6	DNENVVNEYSSELEK	2	0.0173	1767.8
									HQLYIDETVNSNIPTNLR	2	2.0314	2128.11
									REEAPSLRPAPPPISGGGYR	3	-0.0103	2106.09
									NSVDELNNNVEAVSQTS	2	-0.905	1817.92
									DNDGWLTSDPR	2	0.0713	1274.62
									NYCGLPGEYWLGNDK	2	0.0801	1784.86
b	fibrinogen, beta chain preproprotein [Homo sapiens]	gi|70906435	NCBI GI	55.9	8.89	12.2	ProteinPilot	4	ETVNSNIPTNLR	2	0.1065	1356.81
									REEAPSLRPAPPPISGGGYR	3	0.2115	2122.3
									TPCTVSCNIPVVSGK	2	1.1086	1618.89
									QGFGNVATNTDGK	2	0.0959	1290.68
72	Filamin A	trm|Q60FE6	TrEMBL	277	22.02	8.11	ProteinPilot	12	ANLPQSFQVDTSK	2	-0.0177	1433.7
									ASGPGLNTTGVPASLPVEFTIDAK	2	-0.0193	2341.2
									GAGTGGLGLAVEGPSEAK	2	-0.065	1569.73
									GLVEPVDVVDNADGTQTVNYVPSR	2	-1.0259	2542.22
									SPFSVAVSPSLDLSK	2	-0.0486	1532.76
									VANPSGNLTETYVQDR	2	0.0022	1762.85
									VTAQGPGLEPSGNIANK	2	0.8452	1652.7
									YTPVQQGPVGVNVTYGGDPIPK	2	-0.0233	2285.15
									IANLQTDLSDGLR	2	-0.0218	1414.72
									LPQLPITNFSR	2	-0.0612	1284.66
									YGGQPVPNFPSK	2	-0.0166	1289.62
									LIALLEVLSQK	2	-0.0128	1225.75
73	Flavin reductase (EC 1.5.1.30) (FR) (NADPH-dependent diaphorase) (NADPH-flavin reductase) (FLR) (Biliverdin reductase B) (EC 1.3.1.24) (BVR-B) (Biliverdin-IX beta-reductase) (Green heme binding protein) (GHBP)	spt|P30043	Swiss-Prot	21.99	4.02	22.9	ProteinPilot	2	IAIFGATGQTGLTTLAQAVQAGYEVTVLVR	3	-0.0236	3047.64
									PAHVVVGDVLQAADVDK	3	-8.9709	1722.94
74	four and a half LIM domains 2 [Homo sapiens]	gi|87159836	NCBI	32.2	0.8	3.9	ProteinPilot	1	KPITTGGVTYR	2	-0.0372	1191.62
75	Fructose-bisphosphate aldolase (EC 4.1.2.13) (Fragment)	trm|Q6FH76	TrEMBL	39.4	6.01	17.8	ProteinPilot	3	GVVPLAGTNGETTTQGLDGLSER	3	-0.0355	2271.1
76	Gelsolin precursor (Actin-depolymerizing factor) (ADF) (Brevin) (AGEL)	spt|P06396	Swiss-Prot	85.6	6.33	8.18	ProteinPilot	3	AQPVQVAEGSEPDGFWEALGGK	2	-0.032	2271.05
									TPSAAYLWVGTGASEAEK	2	0.0053	1836.89
									VPVDPATYGQFYGGDSYIILYNYR	2	-0.0146	2771.3
77	glucose-6-phosphate dehydrogenase	cra|hCP51258.3	GenBank	62.5	3.73	5.87	ProteinPilot	2	NSYVAGQYDDAASYQR	2	-0.0197	1806.76
									LFYLALPPTVYEAVTK	2	-0.026	1823.98
78	Glucose-6-phosphate isomerase (EC 5.3.1.9) (GPI) (Phosphoglucose isomerase) (PGI) (Phosphohexose isomerase) (PHI) (Neuroleukin) (NLK) (Sperm antigen-36) (SA-36)	spt|P06744	Swiss-Prot	63.01	9.24	17.8	ProteinPilot	6	AMLPYDQYLHR	3	0.0354	1357.71
									TFTTQETITNAETAK	2	-0.029	1654.78
									TLAQLNPESSLFIIASK	2	0.0122	1831.02
									VWYVSNIDGTHIAK	3	0.0303	1601.85
									VFEGNRPTNSIVFTK	2	0.0096	1707.9
									TITDVINIGIGGSDLGPLMVTEALKPY	2	0.2181	2786.7
79	Glutamate receptor, ionotropic kainate 1 precursor (Glutamate receptor 5) (GluR-5) (GluR5) (Excitatory amino acid receptor 3) (EAA3)	spt|P39086	Swiss-Prot	103.9	0.74	0.76	ProteinPilot	1	QSSVHTV	1	0.0464	739.396
80	Glutathione S-transferase P (EC 2.5.1.18) (GST class-pi) (GSTP1-1)	spt|P09211	Swiss-Prot	23.2	4.19	22.4	ProteinPilot	3	FQDGDLTLYQSNTILR	2	0.017	1882.96
									PPYTVVYFPVR	2	-0.0192	1336.7
									ALPGQLKPFETLLSQNQGGK	3	0.0047	2125.16
81	Glyceraldehyde-3-phosphate dehydrogenase, liver (EC 1.2.1.12) (GAPDH)	spt|P04406	Swiss-Prot	35.9	9.66	24.2	ProteinPilot	5	GALQNIIPASTGAAK	2	-0.0095	1410.77
									LISWYDNEFGYSNR	2	-0.0236	1762.77
									LVINGNPITIFQER	2	-0.029	1612.86
									VPTANVSVVDLTCR	2	-0.0161	1529.77
									VIHDNFGIVEGLMTTVHAITATQK	3	1.0583	2595.41
82	Glyceraldehyde-3-phosphate dehydrogenase, muscle (EC 1.2.1.12) (GAPDH)	spt|P00354	Swiss-Prot	35.8	2.02	4.19	ProteinPilot	1	VPTANVSVLDLTCR	2	-0.0345	1543.77
83	grancalcin, EF-hand calcium binding protein	cra|hCP1762811	GenBank	33.8	1.3	3.5	ProteinPilot	1	LSPQTLTTIVK	2	0.0492	1199.76
84	GRB2-associated binding protein 2 (GRB2-associated binder-2) (pp100)	spt|Q9UQC2	Swiss-Prot	74.5	0.48	1.62	ProteinPilot	1	GSEIQPPPVNR	2	-0.0602	1192.56
85	Histone H2A
a	H2A histone family, member V isoform 2	rf|NP_619541.1	NCBI Ref Seq	12.15	4.06	33.3	ProteinPilot	2	VGATAAVYSAAILEYLTAEVLELAGNASK	3	0.0672	2894.59
									AGLQFPVGR	2	-0.0243	943.5
b	Histone H2B.r (H2B/r) (H2B.1)	spt|P06899	Swiss-Prot	13.77	10.08	36	ProteinPilot	4	AMGIMNSFVNDIFER	3	-0.0118	1646.79
									ESYSIYVYK	1	0.0298	1150.58
									VLKQVHPDTGISSK	3	0.0241	1550.87
									LPGELAK	1	-0.0361	726.391
86	H3 histone, family 3A	trm|Q5VV56	TrEMBL	14.06	0.53	8.9	ProteinPilot	1	EIAQDFKTDLR	2	0.1063	1334.79
87	Heat shock 70 kDa protein
a	Heat shock 70 kDa protein 1 (HSP70.1) (HSP70-1/HSP70-2)	spt|P08107	Swiss-Prot	70.05	6.42	12.01	ProteinPilot	4	TTPSYVAFTDTER	2	-0.0266	1486.67
									IINEPTAAAIAYGLDR	2	-0.012	1686.88
									SENVQDLLLLDVAPLSLGLETAGGVMTALIK	3	0.7994	3180.54
									QGAGGPGPGGFGAQGPK	2	0.1142	1440.78
b	Heat shock cognate 71 kDa protein (Heat shock 70 kDa protein 8)	spt|P11142	Swiss-Prot	70.9	8.17	19.9	ProteinPilot	7	TTPSYVAFTDTER	2	-0.0266	1486.67
									SINPDEAVAYGAAVQAAILSGDK	3	0.0175	2259.16
									QTQTFTTYSDNQPGVLIQVYEGER	2	-0.0121	2773.31
									TVTNAVVTVPAYFNDSQR	3	-0.0048	1980.99
									FELTGIPPAPR	2	-0.0026	1210.63
									FEELNADLFR	2	0.0893	1253.68
									SQIHDIVLVGGSTR	3	-0.0002	1480.8
88	Hemoglobin chain
a	Hemoglobin alpha chain	spt|P69905	Swiss-Prot	15.13	15.69	87	ProteinPilot	6	LLSHCLLVTLAAHLPAEFTPAVHASLDKFLASVSTVLTSK	5	-0.1529	4257.17
									TYFPHFDLSHGSAQVK	2	0.0011	1832.89
									VADALTNAVAHVDDMPNALSALSDLHAHK	6	0.0544	2929.52
									LRVDPVNFK	2	-0.0262	1086.59
									MFLSFPTTK	2	-0.0026	1022.54
									AAWGKVGAHAGEYGAEALER	4	-0.0331	2098.99
b	Hemoglobin beta chain	spt|P68871	Swiss-Prot	15.8	17.67	65.1	ProteinPilot	6	KVLGAFSDGLAHLDNLK	3	-0.0144	1796.96
									LLGNVLVCVLAHHFGK	3	-0.014	1775.97
									LLVVYPWTQR	2	-0.0416	1273.68
									SAVTALWGKVNVDEVGGEALGR	3	-0.0062	2284.18
									EFTPPVQAAYQK	2	-7.0714	1370.62
									FFESFGDLSTPDAVMGNPK	2	0.0587	2073.99
c	Hemoglobin delta chain	spt|P02042	Swiss-Prot	15.9	15.54	54	ProteinPilot	6	VHLTPEEKSAVTALWGKVNVDEVGGEALGR	4	-0.0951	3160.56
									LLVVYPATQRFFESFGDLSTPDAVMGNPK	3	0.6489	3162.22
									LLGNVLVCVLARNFGK	4	0.177	1833.16
									FFESFGDLSTPDAVMGNPKV	2	0.0273	2215.04
									EFTPPVQAAYQKVVAGVANALAHKYH	5	0.1045	2808.58
									AHGKKVLGAFSDGLAHLDNLK	3	-1.2643	2188.93
d	hemoglobin zeta	prf|754931A	PRF	13.9	2	8.8	ProteinPilot	1	FLASVSTVLZSK	2	0.0076	1279.71
89	Heterogeneous nuclear ribonucleoprotein A1, isoform a	trm|Q6IPF2	TrEMBL	34.1	2	5	ProteinPilot	1	LFIGGLSFETTDESLR	2	0.0438	1783.94
90	histidine rich calcium binding protein	cra|hCP35265.3	GenBank	80.3	0.55	1.86	ProteinPilot	1	QSHQDEETGHGQR	3	0.1337	1491.73
91	histone 1, H4e	cra|hCP1714651.1	GenBank	15.3	4.42	19.5	ProteinPilot	2	ISGLIYEETR	2	0.1079	1179.72
									DNIQGITKPAIRRLARR	2	0.0657	2024.21
92	HLF2 (LTF: lactotransferrin GIG12, HLF2, LF)	gb|AAA58656.1	GenBank	77.7	10.39	11.75	ProteinPilot	6	ADAVTLDGGFIYEAGLAPYK	2	-0.0533	2069.98
									ESTVFEDLSDEAER	2	-0.0335	1625.67
									LRPVAAEVYGTER	3	-0.0163	1459.76
									SQQSSDPDPNCVDRPVEGYLAVAVVR	3	0.0139	2857.38
									EDAIWNLLR	2	-0.0139	1128.58
									ESTVFEDLSDEAERD	2	-0.9706	1739.76
93	HOX11L1 (TLX2: T-cell leukemia homeobox 2 Enx, HOX11L1, NCX)	emb|CAA05636.1	EMBL	29.5	0.59	3.63	ProteinPilot	1	ALRMTDAQVK	2	0.0021	1132.59
94	HYOU1 protein (hypoxia up-regulated 1)	trm|Q6IN67	TrEMBL	75.3	0.8	2.65	ProteinPilot	1	SEAQKPSVCRASVTRFGF	2	0.112	2026.12
95	Hypothetical protein (Fragment)(14-3-3 protein zeta/delta, KCIP-1)	trm|Q5XJ08	TrEMBL	31.7	4.86	17.5	ProteinPilot	3	GIVDQSQQAYQEAFEISK	2	0.0222	2040
									TAFDEAIAELDTLSEESYK	2	0.1182	2131.1
									DICNDVLSLLEK	2	0.0049	1417.72
96	Hypothetical protein (Fragment)	trm|Q96IW3	TrEMBL	115.3	0.75	0.95	ProteinPilot	1	GGQQLAASER	1	0.0665	1016.56
97	immunoglobulin kappa light chain variable region	gb|AAP34748.1	GenBank	11.87	0.77	13.6	ProteinPilot	1	AGQPPKLLIHWASTR	2	-0.0043	1674.92
98	Importin alpha-4 subunit (Karyopherin alpha-4 subunit) (Qip1 protein)	spt|O00629	Swiss-Prot	57.8	2	3.26	ProteinPilot	1	DAQVVQVVLDGLSNILK	2	0.0039	1810.02
99	Insulin receptor substrate 4 (DA24A23.2)	trm|O14654	TrEMBL	133.78	0.82	1.1	ProteinPilot	1	DAEIPEGAARGPHR	2	0.014	1474.74
100	Integrin alpha-IIb precursor (Platelet membrane glycoprotein IIb) (GPalpha IIb) (GPIIb) (CD41 antigen)	spt|P08514	Swiss-Prot	113.4	9.12	8.08	ProteinPilot	6	DGYNDIAVAAPYGGPSGR	2	0.0146	1778.84
									GQVLVFLGQSEGLR	2	0.0235	1501.85
									LSLNAELQLDR	2	-0.0421	1270.65
									VLLLGSQQAGTTLNLDLGGK	2	1.0147	1998.13
									IVLLDVPVR	2	0.0229	1022.67
									IYVENDFSWDKR	3	-0.0507	1570.69
101	Interleukin-12 beta chain precursor (IL-12B) (Cytotoxic lymphocyte maturation factor 40 kDa subunit) (CLMF p40) (NK cell stimulatory factor chain 2) (NKSF2)	spt|P29460	Swiss-Prot	37,17	0.47	3.4	ProteinPilot	1	NASISVRAQDR	2	-0.0044	1216.61
102	Junctophilin 4	trm|Q69F39	TrEMBL	66.5	0.68	1.1	ProteinPilot	1	AVEGARR	1	0.0033	757.423
103	kelch-like 10	rf|NP_689680.1	NCBI Ref Seq	69.5	2	3.2	ProteinPilot	1	DEVKYSASTSTLPVRASSFS	3	-0.0406	2131
104	KIAA0121 protein	dbj|BAA09470.2	GenBank	31.8	1.15	3.04	ProteinPilot	1	NKTANGDCR	1	0.0125	1035.45
105	KIAA0160 gene product is novel.	dbj|BAA09931.1	GenBank	89.9	0.62	0.87	ProteinPilot	1	VTRPGRR	1	0.0105	840.515
106	KIAA0422	dbj|BAA24852.2	GenBank	129.3	0.54	1.03	ProteinPilot	1	AIDARSIDQLRK	2	-0.121	1384.66
107	KIAA1029 protein	dbj|BAA82981.2	GenBank	108.5	1.01	0.88	ProteinPilot	1	GVQLFNRRR	1	-0.0138	1145.63
108	KIAA1822	cra|hCP41756.2	GenBank	84.4	0.77	1.31	ProteinPilot	1	VSPAGVCLRR	1	0.0194	1113.63
109	L23-related gene protein (Mitochondrial ribosomal protein L23) (Ribosomal protein L23-related product)	trm|Q16540	TrEMBL	17.8	0.48	6.5	ProteinPilot	1	QQRQSSDPRR	2	0.0153	1257.63
110	LAP3 protein(Cytosol aminopeptidase)	trm|Q6IAM6	TrEMBL	56.1	0.62	1.7	ProteinPilot	1	SLSAADMTK	1	0.0217	938.46
111	latrophilin 2 precursor [Homo sapiens]	gi|6912464	NCBI GI	157.2	1.4	0.7	ProteinPilot	1	EGQMQLVTSL	1	0.0796	1105.61
112	Lethal(3)malignant brain tumor-like 2 protein (L(3)mbt-like 2 protein) (H-l(3)mbt-like protein)	spt|Q969R5	Swiss-Prot	79.12	0.7	1.4	ProteinPilot	1	LEAVDLMEPR	1	-0.0363	1171.55
113	Leukocyte elastase inhibitor (LEI) (Monocyte/neutrophil elastase inhibitor) (M/NEI) (EI)	spt|P30740	Swiss-Prot	42.7	15.72	29.8	ProteinPilot	8	FAYGYIEDLK	2	-0.0214	1217.58
									FKLEESYTLNSDLAR	3	0.0537	1784.95
									LGVQDLFNSSK	2	-0.027	1206.6
									LHEWTKPENLDFIEVNVSLPR	3	0.0173	2535.33
									TFHFNTVEEVHSR	3	-0.0375	1601.72
									TYGADLASVDFQHASEDAR	3	0.0074	2051.93
									TYNFLPEFLVSTQK	3	0.0003	1685.87
									LVLVNAIYFK	2	-0.0301	1178.68
114	Leukotriene A-4 hydrolase (EC 3.3.2.6) (LTA-4 hydrolase) (Leukotriene A(4) hydrolase)	spt|P09960	Swiss-Prot	69.2	8.48	13.4	ProteinPilot	5	LTYTAEVSVPK	2	-0.0214	1206.63
									SSALQWLTPEQTSGK	2	0.0089	1631.82
									TLTGTAALTVQSQEDNLR	2	-0.0786	1916.9
									VPIPCYLIALVVGALESR	3	-0.0023	1983.12
									LVVDLTDIDPDVAYSSVPYEK	2	0.0596	2337.22
115	L-lactate dehydrogenase A chain (EC 1.1.1.27) (LDH-A) (LDH muscle subunit) (LDH-M)	spt|P00338	Swiss-Prot	36.5	1.52	5.15	ProteinPilot	1	LLIVSNPVDILTYVAWK	2	-0.0854	1943.03
116	L-lactate dehydrogenase B chain (EC 1.1.1.27) (LDH-B) (LDH heart subunit) (LDH-H)	spt|P07195	Swiss-Prot	36.5	3.52	9.3	ProteinPilot	2	LIAPVAEEEATVPNNK	2	-0.0138	1693.87
									SLADELALVDVLEDK	2	0.0448	1628.9
117	LOC401396	gb|EAL24406.1	GenBank	24.6	1.4	9.09	ProteinPilot	1	SSRKNAATVNAASLPPCFGR	2	-0.0639	2103
118	Lymphocyte cytosolic protein 1 (L-plastin)	trm|Q9NTI9	TrEMBL	70.3	30.41	41	ProteinPilot	17	AYYHLLEQVAPK	2	-0.0028	1430.75
									FSLVGIGGQDLNEGNR	2	-0.0046	1674.83
									GDEEGVPAVVIDMSGLR	2	-0.008	1742.84
									ISTSLPVLDLIDAIQPGSINYDLLK	3	0.0582	2697.54
									KLENCNYAVELGK	2	-0.0945	1536.67
									LNLAFIANLFNR	2	-1.2703	1403.52
									MINLSVPDTIDER	2	0.0277	1501.77
									TLTLALIWQLMR	2	0.0409	1457.88
									VNHLYSDLSDALVIFQLYEK	3	0.0413	2366.26
									YPALHKPENQDIDWGALEGETR	3	0.0001	2538.21
									NEALIALLR	2	0.0351	1011.64
									NWMNSLGVNPR	2	0.0016	1286.62
									VYALPEDLVEVNPK	2	0.0259	1584.87
									TIQENLNLALNSASAIGCHVVNIGAEDLK	3	0.0392	3064.59
									QFVTATDVVR	2	-4.766	1129.84
									IGLFADIELSR	2	-0.0507	1232.63
									IGNFSTDIK	2	-0.0516	993.462
119	MAIL protein (Nuclear factor of kappa light polypeptide gene enhancer in B-cells inhibitor, zeta, isoform a)	trm|Q9BYH8	TrEMBL	78.08	0.66	1.1	ProteinPilot	1	LTQLDAVR	2	-0.0591	914.459
120	MGC11335 protein(Glucose-fructose oxidoreductase domain-containing protein 2)	trm|Q9BQ07	TrEMBL	30.9	0.55	3.2	ProteinPilot	1	QSFQGQGDR	1	0.0589	1022.5
121	MHC class I antigen HLA-A2	gb|AAB17465.1	GenBank	40.9	2	3.8	ProteinPilot	1	FIAVGYVDNTQFVR	2	-0.0269	1628.79
122	MHC class I antigen precusor	trm|Q6IUU7	TrEMBL	40.9	2	3.8	ProteinPilot	1	FIAVGYVDDTQFVR	2	-0.0082	1628.81
123	microtubule-associated protein 6 isoform 1	rf|NP_149052.1	NCBI Ref Seq	86.5	0.49	1.35	ProteinPilot	1	DESAMATAPIK	1	0.0112	1132.55
124	Microtubule-associated protein tau (Neurofibrillary tangle protein) (Paired helical filament-tau) (PHF-tau)	spt|P10636	Swiss-Prot	78.7	0.74	1.2	ProteinPilot	1	VAVVRTPPK	1	-0.0447	965.558
125	Myeloid cell nuclear differentiation antigen	spt|P41218	Swiss-Prot	45.8	1.7	4.17	ProteinPilot	1	EASSVSDFNQNFEVPNR	2	0.1276	1939
126	myeloperoxidase [Homo sapiens]	gi|4557759	NCBI GI	83.88	8.18	6.9	ProteinPilot	4	ASMVYGSEEPLAR	2	0.1372	1408.8
									FWWENEGVFSMQQR	2	0.1936	1859
									IICDNTGITTVSK	2	0.2067	1420.93
									IGLDLPALNMQR	2	0.1329	1339.86
127	myosin heavy chain alpha-subunit	gb|AAA60387.1	GenBank	45.22	0.77	3.3	ProteinPilot	1	KNIEQTIKDLQHR	2	-0.1337	1622.74
128	Myosin heavy chain, nonmuscle type A (Cellular myosin heavy chain type A) (Nonmuscle myosin heavy chain-A) (NMMHC-A)	spt|P35579	Swiss-Prot	226.59	4.28	1.37	ProteinPilot	2	ANLQIDQINTDLNLER	2	0.0423	1869
									LDPHLVLDQLR	3	-0.0336	1317.71
129	Myosin light polypeptide 6 (Myosin light chain alkali 3) (Myosin light chain 3) (MLC-3) (LC17)	spt|P60660	Swiss-Prot	16.8	2.33	19.3	ProteinPilot	2	ALGQNPTNAEVLK	2	-0.0355	1353.69
									VLDFEHFLPMLQTVAK	4	0.0536	1839.05
130	Myosin XV (Unconventional myosin-15)	spt|Q9UKN7	Swiss-Prot	395	0.97	0.25	ProteinPilot	1	QITDNTSSK	1	0.0784	993.54
131	myosin, heavy polypeptide 9, non-muscle [Homo sapiens]	gi|12667788	NCBI GI	226.5	2	1.07	ProteinPilot	1	DFSALESQLQDTQELLQEENR	2	0.1332	2492.3
132	NADP-dependent isocitrate dehydrogenase	gb|AAD02918.1	GenBank	46.7	0.89	2.65	ProteinPilot	1	ATDFVVPGPGK	2	-0.0285	1086.54
133	Neuron navigator 1	trm|Q8NEY1	TrEMBL	202	1.05	0.47	ProteinPilot	1	EPTKVASGR	1	0.0278	925.526
134	Neuronal guanine nucleotide exchange factor	trm|Q8N5V2	TrEMBL	82.4	0.64	1.97	ProteinPilot	1	SSGVLEILQPEEIK	3	-0.012	1541.81
135	neuronal PAS domain protein 2	cra|hCP1796537	GenBank	102.5	0.96	0.81	ProteinPilot	1	GDAAGDQR	1	0.1978	789.523
136	Neutrophil defensin 1 precursor (HNP-1) (HP-1) (HP1) (Defensin, alpha 1) [Contains: HP 1-56; Neutrophil defensin 2 (HNP-2) (HP-2) (HP2)]	spt|P59665	Swiss-Prot	10.2	0.85	9.6	ProteinPilot	1	YGTCIYQGR	2	-0.0104	1116.49
137	Nonsecretory ribonuclease precursor (EC 3.1.27.5) (Ribonuclease US) (Eosinophil-derived neurotoxin) (RNase UpI-2) (Ribonuclease 2) (RNase 2)	spt|P10153	Swiss-Prot	18.3	0.64	9.3	ProteinPilot	1	RDPPQYPVVPVHLDR	4	-0.0111	1786.94
138	Novel protein similar to PDZ domain containing 1 PDZK1 (Fragment)	trm|Q5T5P6	TrEMBL	49.1	0.68	2.2	ProteinPilot	1	EGGSHGFSLK	2	0.0715	1017.56
139	NUANCE(NUcleus and ActiN Connecting Element)	gb|AAL33548.1	GenBank	796	0.7	0.21	ProteinPilot	1	LGDVLDSMWGMLRAR	3	0.127	1734.98
140	Olfactory receptor OR1-42	trm|Q6IF97	TrEMBL	42.69	0.89	2.4	ProteinPilot	1	ITSTQGKQR	1	-0.0166	1017.54
141	Peroxiredoxin 2 (EC 1.11.1.-) (Thioredoxin peroxidase 1) (Thioredoxin- dependent peroxide reductase 1) (Thiol-specific antioxidant protein) (TSA) (PRP) (Natural killer cell enhancing factor B) (NKEF-B)	spt|P32119	Swiss-Prot	21.89	5.94	21.21	ProteinPilot	2	KEGGLGPLNIPLLADVTR	2	-0.0832	1861.98
									LGCEVLGVSVDSQFTHLAWINTPR	3	0.0562	2698.41
142	Pex1pG843D	dbj|BAB59063.1	GenBank	142.9	1.22	0.467	ProteinPilot	1	LLIQPK	1	-0.1258	710.343
143	Phosphoglycerate kinase 1 (EC 2.7.2.3) (Primer recognition protein 2) (PRP 2) (OK/SW-cl.110)	spt|P00558	Swiss-Prot	44.5	19.62	38.7	ProteinPilot	11	ACANPAAGSVILLENLR	2	-0.0405	1781.91
									AHSSMVGVNLPQK	2	-0.0788	1366.62
									ALESPERPFLAILGGAK	3	0.0215	1768.01
									GCITIIGGGDTATCCAK	2	-0.0198	1753.76
									ITLPVDFVTADKFDENAK	3	0.0236	2022.05
									LGDVYVNDAFGTAHR	3	0.023	1633.81
									QIVWNGPVGVFEWEAFAR	2	1.032	2105.09
									VLNNMEIGTSLFDEEGAK	2	-0.0139	1965.92
									VSHVSTGGGASLELLEGK	3	0.0303	1739.94
									IQLINNMLDK	2	-0.0421	1200.61
									ITLPVDFVTADK	2	-0.0108	1317.71
144	plexin-A1 precursor	NP_115618	NCBI	273.7	0.53	0.4	ProteinPilot	1	NLPQPQSGQR	1	-0.0132	1124.54
145	poly(rC) binding protein 1	rf|NP_006187.1	NCBI Ref Seq	37.5	0.47	6.4	ProteinPilot	1	EIRESTGAQVQVAGDMLPNSTER	2	-0.1532	2487.05
146	Probable E3 ubiquitin-protein ligase MYCBP2	trm|Q5VZN6	TrEMBL	510	1.53	0.21	ProteinPilot	1	KEISLAAASK	2	-0.0328	1016.55
147	procaspase-8L	gb|AAL87628.1	GenBank	61.8	0.57	2.6	ProteinPilot	1	ELQTPGRAQISAYR	2	-0.0045	1570.82
148	Profilin-1 (Profilin I)	spt|P07737	Swiss-Prot	14.9	2.01	11.5	ProteinPilot	1	TFVNITPAEVGVLVGK	2	-0.0198	1642.91
149	protein 4.1	gb|AAD42222.1	GenBank	97	0.85	3.58	ProteinPilot	2	FYPPDPAQLTEDITR	2	-0.0187	1761.84
									IRPGEQEQYESTIGFK	3	-0.9527	1879.97
150	protein 4.2 (HUMP4.2S) (put.); putative	gb|AAA36402.1	GenBank	77	16.36	20.2	ProteinPilot	10	GRPVYDGQAWVLAAVACTVLR	3	1.0067	2302.21
									IITIGLFFSNFER	2	0.0187	1555.86
									LLIDEYYNEEGLQNGEGQR	2	0.0227	2240.05
									SVTVVAPELSA	1	-0.0518	1071.53
									VLPTPQTQATQEGALLNKR	3	-0.0202	2064.11
									TQATFPISSLGDRK	3	0.0032	1519.8
									GQPFTIILYFR	2	0.0082	1353.75
									TQATFPISSLGDR	2	0.0116	1391.72
									EKDNGIRPPSLETASPLYLLLK	3	-0.0132	2454.32
									VLGALLHFLK	2	0.0138	1109.71
151	Protein angel homolog 2	trm|Q5VTE6	TrEMBL	62.3	0.54	1.8	ProteinPilot	1	QTEVLVTAEK	1	0.021	1099.6
152	Protein disulfide-isomerase A3 precursor (EC 5.3.4.1) (Disulfide isomerase ER-60) (ERp60) (58 kDa microsomal protein) (p58) (ERp57) (58 kDa glucose regulated protein)	spt|P30101	Swiss-Prot	56.7	2.85	6.9	ProteinPilot	2	ELSDFISYLQR	2	-0.0181	1369.67
									TFSHELSDFGLESTAGEIPVVAIR	3	1.0896	2575.39
153	Protein disulfide-isomerase A6 precursor (EC 5.3.4.1) (Protein disulfide isomerase P5) (Thioredoxin domain containing protein 7)	spt|Q15084	Swiss-Prot	48.1	2	3.18	ProteinPilot	1	TGEAIVDAALSALR	2	0.0216	1385.77
154	Protein disulfide-isomerase precursor (EC 5.3.4.1) (PDI) (Prolyl 4- hydroxylase beta subunit) (Cellular thyroid hormone binding protein) (p55)	spt|P07237	Swiss-Prot	57.1	8.86	19.5	ProteinPilot	5	HNQLPLVIEFTEQTAPK	3	0.0078	1964.04
									QFLQAAEAIDDIPFGITSNSDVFSK	2	0.1007	2712.43
									TGPAATTLPDGAAAESLVESSEVAVIGFFK	3	-1.0117	2933.47
									YQLDKDGVVLFK	3	0.0142	1423.79
									ILFIFIDSDHTDNQR	3	0.0519	1832.96
155	protein monoglycylase TTLL8	NP_001073916	NCBI	68.7	2	1.5	ProteinPilot	1	HRCPRSPAR	1	-0.0401	1135.54
156	proteinase 3	emb|CAA39203.1	EMBL	27.6	1.15	4.7	ProteinPilot	1	LVNVVLGAHNVR	3	0.0247	1289.78
157	Proteinase 3 precursor (Fragment)	trm|Q6LBN2	TrEMBL	25.8	4.39	13.9	ProteinPilot	2	TQEPTQQHFSVAQVFLNNYDAENK	3	0.0432	2807.36
									VALYVDWIR	2	-0.0032	1133.62
158	proteoglycan 2, bone marrow (natural killer cell activator, eosinophil granule major basic protein)	cra|hCP49563.2	GenBank	56.9	2	2.5	ProteinPilot	1	SLQTFSQAWFTCR	2	0.0242	1630.78
159	PSME1 protein (Fragment)	trm|Q6FHU3	TrEMBL	28.7	2	7.6	ProteinPilot	1	DVIEQLNLVTTWLQLQIPR	3	-0.0478	2278.22
160	Putative uncharacterized protein UNQ9165/PRO28630	trm|Q6UXU0	TrEMBL	14.5	1.15	10.9	ProteinPilot	1	APYLCEATHEPAAAR	3	0.0008	1655.77
161	rab GDI alpha	dbj|BAA08078.1	GenBank	50.43	0.85	4.25	ProteinPilot	1	FDLGQDVIDFTGHALALYR	3	0.9993	2151.08
162	Rab GDP dissociation inhibitor beta (Rab GDI beta) (GDI-2)	spt|P50395	Swiss-Prot	50.7	6.01	11.2	ProteinPilot	3	DLGTESQIFISR	2	-0.013	1364.68
									SPYLYPLYGLGELPQGFAR	2	-0.0295	2140.07
									VPSTEAEALASSLMGLFEK	2	0.0108	1979
163	Radixin	spt|P35241	Swiss-Prot	68.5	0.68	1.54	ProteinPilot	1	IGFPWSEIR	2	-0.0148	1103.56
164	Raichu404X	dbj|BAB61868.1	GenBank	85.01	2	1.5	ProteinPilot	1	INVNEIFYDLVR	2	-0.0399	1493.75
165	Ras GTPase-activating-like protein IQGAP1 (p195)	spt|P46940	Swiss-Prot	189.9	4.85	3.9	ProteinPilot	3	IGGILANELSVDEAALHAAVIAINEAIDR	3	-0.8248	2956.76
									VNTFSALANIDLALEQGDALALFR	3	0.0768	2561.43
									LGLAPQIQDLYGK	2	-0.0291	1414.75
166	Ras-related protein Rap-2b	spt|P61225	Swiss-Prot	20.5	0.54	6.6	ProteinPilot	1	ASVDELFAEIVR	2	0.0399	1347.74
167	Regulator of G-protein signaling 6 (RGS6) (S914)	spt|P49758	Swiss-Prot	64.5	0.47	1.76	ProteinPilot	1	AMKGDGGETR	2	0.0221	1020.49
168	Rhesus blood group CcEe antigen ces(748) variant	trm|Q8IZT2	TrEMBL	45.5	3.54	8.87	ProteinPilot	2	GLVASYQVGQDLTVMAALGLGFLTSNFR	3	0.1171	2927.64
									YFDDQVFWK	2	0.0401	1246.61
169	Rhesus blood group-associated glycoprotein	trm|Q96E98	TrEMBL	44.2	2	6.35	ProteinPilot	1	AIVNTYFSLAACVLTAFAFSSLVEHR	3	0.0164	2886.49
170	Rho-GTPase-activating protein 8 (PP610)	spt|Q9NSG0	Swiss-Prot	81.97	0.64	1.25	ProteinPilot	1	GLRTEGLFR	1	0.0303	1047.61
171	ribosomal protein S5, cytosolic - human	pir|S55916	PIR	22.78	1.15	4.9	ProteinPilot	1	NNGKKLMTVR	1	0.0426	1176.67
172	Ribosomal RNA upstream binding transcription factor (Fragment)	trm|O00164	TrEMBL	75.9	1.4	1.68	ProteinPilot	1	APPAATNSSKK	1	-0.0476	1071.51
173	RNA processing factor 1 (RPF1)	trm|Q8WXZ8	TrEMBL	40.1	0.62	3.15	ProteinPilot	1	AGDKSSSSGKK	2	0.0161	1050.55
174	SCA2 (Spinocerebellar ataxia 2)(Ataxin-2)	emb|CAA69589.1	EMBL	97.8	1	1.3	ProteinPilot	1	MGQPGSGSMPSR	1	0.2786	1206.79
175	SEC14-like protein 5	NP_055507	NCBI	87.3	0.51	1.02	ProteinPilot	1	VDAPRLLR	2	0.0645	938.631
176	Selenium binding protein 1 (SELENBP1 protein)	trm|Q96GX7	TrEMBL	52.4	0.87	2.9	ProteinPilot	1	GGFVLLDGETFEVK	2	-0.0212	1509.75
177	Serine\/arginine repetitive matrix 1	trm|Q5VVN3	TrEMBL	103.3	0.57	0.98	ProteinPilot	1	LSPSASPPR	2	0.0596	910.547
178	Serum albumin precursor	spt|P02768	Swiss-Prot	69.3	2	2.4	ProteinPilot	1	KVPQVSTPTLVEVSR	3	0.0056	1638.94
179	similar to Gamma-interferon-inducible protein Ifi-16 (Interferon-inducible myeloid differentiation transcriptional activator) (IFI 16)	cra|hCP1912870	GenBank	21.8	0.74	5.1	ProteinPilot	1	TLQRNTNTGR	1	0.0114	1160.6
180	SMC6 structural maintenance of chromosomes 6-like 1	cra|hCP1816631	GenBank	12.63	0.47	10.2	ProteinPilot	1	GDAGPSRVENR	1	-0.0544	1157.49
181	smoothelin isoform c	rf|NP_008863.3	NCBI Ref Seq	99.05	1.15	1.52	ProteinPilot	1	MGSIFDREDQASPR	2	0.07	1607.81
182	Solute carrier family 2, facilitated glucose transporter, member 1 (Glucose transporter type 1, erythrocyte/brain) (HepG2 glucose transporter)	spt|P11166	Swiss-Prot	54.2	3.64	6.7	ProteinPilot	3	TFDEIASGFR	2	0.0083	1141.55
									VTILELFR	2	0.0107	989.602
									TPEELFHPLGADSQV	2	-0.0374	1638.75
183	Solute carrier family 27 (Fatty acid transporter), member 3	trm|Q5VUQ8	TrEMBL	87.3	0.47	1.8	ProteinPilot	1	AASSPGGSAPRAERR	3	0.0257	1468.78
184	Spectrin alpha chain, erythrocyte (Erythroid alpha-spectrin)	spt|P02549	Swiss-Prot	279	18.29	6.8	ProteinPilot	12	ETGTLESQLEANK	2	-0.0233	1418.67
									GYVSLEDYTAFLIDK	2	0.0167	1732.87
									IVDLGDNLEDALILDIK	2	0.0499	1868.06
									SSDEIENAFQALAEGK	2	0.0617	1707.86
									TNGNGADLGDFLTLLAK	2	-0.009	1720.84
									YSTIGLAQQWDQLYQLGLR	2	0.0782	2252.24
									DHEDFLASLAR	2	-3.9676	1268.64
									FLDAVDPGR	2	-0.0038	988.494
									LPEITDLKDK	2	-0.0747	1170.57
									HLSDIIEER	2	-0.0112	1110.56
									ADVVEAWIADK	2	-0.0411	1215.57
									ALGVPSSPYTWLTVEVLER	2	0.04	2116.16
185	spectrin, beta, erythrocytic (includes spherocytosis, clinical type I)	cra|hCP1866861	GenBank	271.8	58.93	20.7	ProteinPilot	35	AQGLLSAGHPEGEQIIR	2	-0.0609	1774.87
									DLAGIIAIQR	2	-0.0274	1068.6
									DLLSWMESIIR	2	0.0386	1361.74
									DLTSVLILQR	2	0.0268	1156.71
									ELHLLGVQVQQFQDVATR	2	0.1146	2080.22
									ELPEDVGLDASTAESFHR	3	-4.9153	1967
									ELYQQVVAQADLR	2	-0.0308	1531.77
									FAALEKPTTLELK	3	0.0297	1459.86
									FQIQDIVVQTQEGR	2	-0.0235	1659.83
									GNLEVLLFTIQSR	2	-0.0172	1488.81
									GYQPCDPQVIQDR	2	-0.0455	1574.67
									HLLEVEDLLQK	2	-0.0287	1335.71
									HRELPEDVGLDASTAESFHR	4	-0.0326	2265.04
									LIDAGHSEAATIAEWK	3	0.0274	1710.89
									LLTSQDVSYDEAR	2	0.0426	1495.76
									LVAQDNFGYDLAAVEAAK	2	0.0569	1894
									LWSYLQELLQSR	2	-0.0398	1534.77
									MQLLAASYDLHR	3	0.0579	1416.78
									NQTLQNEILGHTPR	3	-0.0446	1619.79
									QLGIIPLLDPEDVFTENPDEK	2	0.8894	2382.09
									SIITYVVAFYHYFSK	2	1.0177	1837.96
									TAGYPHVNVTNFTSSWK	3	-0.0042	1907.91
									YFYTGAEILGLIDEK	2	0.0532	1730.93
									TLMTQIDGVNLAANSLVESGHPR	3	0.1427	2424.34
									LPLAQSADYGTNLQTVQLFMK	2	2.0462	2339.25
									NLQDAENFFQFQGDADDLK	2	-0.02	2213.97
									VIQGQTDPEYLLLGQR	2	0.018	1828.99
									FLDLLEPLGR	2	0.9496	1172.61
									ALEDLAQELEK	2	-0.0187	1257.63
									WQAFQTLVSER	2	0.0369	1363.73
									QAEAILSNQEYTLAHLEPPDSLEAAEAGIR	3	0.0309	3235.63
									ETDDLEQWISEK	2	0.0916	1491.76
									LWDELQATTK	2	-0.0495	1203.56
									DGLAFNALIHK	3	-0.0239	1197.63
									AWESLEEAEYR	2	-0.0269	1381.59
186	Src-like-adapter 2 (Src-like adapter protein-2) (SLAP-2) (Modulator of antigen receptor signaling) (MARS)	spt|Q9H6Q3	Swiss-Prot	28.5	0.66	8.5	ProteinPilot	1	SKATAVALGSFPAGGPAELSLR	4	-0.1874	2098.95
187	stomatin	cra|hCP1796147	GenBank	31.4	6.76	24.8	ProteinPilot	4	GPGLFFILPCTDSFIK	2	0.0386	1810.97
									NSTIVFPLPIDMLQGIIGAK	3	0.1158	2126.3
									VQNATLAVANITNADSATR	2	-8.0988	1920.89
									EASMVITESPAALQLR	2	0.0372	1714.93
188	Sulfide:quinone oxidoreductase, mitochondrial precursor (EC 1.-.-.-) (CGI-44)	spt|Q9Y6N5	Swiss-Prot	49.9	2	3.1	ProteinPilot	1	TAAAVAAQSGILDR	2	-0.0446	1342.68
189	Superkiller viralicidic activity 2-like 2, ATP-dependent helicase SKIV2L2	trm|Q8TAG2	TrEMBL	118.7	0.92	1.23	ProteinPilot	1	DAGDLAKGDQKGR	2	-0.0451	1329.62
190	Superoxide dismutase [Mn], mitochondrial precursor (EC 1.15.1.1)	spt|P04179	Swiss-Prot	24.73	6	21.62	ProteinPilot	3	AIWNVINWENVTER	3	0.0293	1742.9
									GDVTAQIALQPALK	2	0.0013	1423.8
									LTAASVGVQGSGWGWLGFNK	2	0.05	2034.08
191	Supervillin (Archvillin) (p205/p250)	spt|O95425	Swiss-Prot	247.7	0.94	0.67	ProteinPilot	1	FGEPTSEQTGTAAGK	1	-0.077	1479.61
192	sushi, nidogen and EGF-like domain-containing protein 1 precursor	NP_001073906	NCBI	159.3	0.7	0.67	ProteinPilot	1	EATDPAMLRR	1	0.0836	1140.65
193	TALDO1 protein	trm|Q96DB1	TrEMBL	35.3	0.55	3.45	ProteinPilot	1	LLGELLQDNAK	2	0.0308	1212.7
194	talin	gb|AAD13152.1	GenBank	269	4	1.25	ProteinPilot	2	GLAGAVSELLR	2	-0.0324	1084.59
									GVGAAATAVTQALNELLQHVK	3	0.0716	2090.22
195	T-cell surface glycoprotein CD3 epsilon chain precursor (T-cell surface antigen T3/Leu-4 epsilon chain)	spt|P07766	Swiss-Prot	23.14	0.66	4.34	ProteinPilot	1	KAKAKPVTR	1	-0.1393	997.5
196	Terminal uridylyltransferase 4(TUTase 4), Zinc finger CCHC domain-containing protein 11	trm|Q5TAX3	TrEMBL	185.2	1.15	0.97	ProteinPilot	1	MDDFQLKGIVEEKFVK	2	0.0005	1940.99
197	thioredoxin domain containing 2 (spermatozoa)	cra|hCP1892519	GenBank	47	0.54	1.87	ProteinPilot	1	EDFEASLK	1	0.1468	937.586
198	thrombospondin 1 precursor	rf|NP_003237.2	NCBI Ref Seq	129.4	1.1	0.94	ProteinPilot	1	TIVTTLQDSIR	2	-0.0168	1245.68
199	transglutaminase y	cra|hCP49414.3	GenBank	101.3	1	1.5	ProteinPilot	1	LGEFVLLFNPCKAR	2	0.1975	1663.09
200	Transitional endoplasmic reticulum ATPase (TER ATPase) (15S Mg(2+)- ATPase p97 subunit) (Valosin-containing protein) (VCP)	spt|P55072	Swiss-Prot	89.2	4.09	4.5	ProteinPilot	2	LIVDEAINEDNSVVSLSQPK	2	1.0149	2170.13
									NAPAIIFIDELDAIAPK	2	0.0006	1809.99
201	Transketolase (EC 2.2.1.1) (TK)	spt|P29401	Swiss-Prot	67.8	10.78	20	ProteinPilot	7	ILATPPQEDAPSVDIANIR	2	-0.0509	2019.01
									LDNLVAILDINR	2	-0.004	1367.77
									NMAEQIIQEIYSQIQSK	3	0.0677	2022.08
									TSRPENAIIYNNNEDFQVGQAK	3	-0.0668	2507.14
									SVPTSTVFYPSDGVATEK	2	-0.0194	1883.9
									VLDPFTIKPLDR	3	0.021	1412.82
									SKDDQVTVIGAGVTLHEALAAAELLK	4	0.1687	2648.61
202	Transmembrane protein 131,Protein RW1 (fragment)	spt|Q92545	Swiss-Prot	197	2.03	1.16	ProteinPilot	1	IVGISSEGNLNTLSCDPGHSR	2	-0.0864	2213.94
203	Triosephosphate isomerase (EC 5.3.1.1) (TIM) (Triose-phosphate isomerase)	spt|P60174	Swiss-Prot	26.5	2	11.7	ProteinPilot	1	ELASQPDVDGFLVGGASLKPEFVDIINAK	3	0.1179	3029.68
204	Tropomodulin 1 (Erythrocyte tropomodulin) (E-Tmod)	spt|P28289	Swiss-Prot	40.57	2	4.45	ProteinPilot	1	TLNVESNFISGAGILR	2	0.025	1689.93
205	Tropomyosin 2 (Beta)	trm|Q5TCU8	TrEMBL	36.7	0.76	3.1	ProteinPilot	1	IQLVEEELDR	2	-0.013	1242.63
206	Tryptophanyl-tRNA synthetase (EC 6.1.1.2) (Tryptophan--tRNA ligase) (TrpRS) (IFP53) (hWRS)	spt|P23381	Swiss-Prot	53.17	1.52	3.1	ProteinPilot	1	ALIEVLQPLIAEHQAR	3	-0.0246	1800
207	Tyrosine-protein phosphatase, non-receptor type 13 (EC 3.1.3.48) (Protein-tyrosine phosphatase 1E) (PTP-E1) (hPTPE1) (PTP-BAS) (Protein-tyrosine phosphatase PTPL1) (Fas-associated protein-tyrosine phosphatase 1) (FAP-1)	spt|Q12923	Swiss-Prot	276	0.77	0.44	ProteinPilot	1	VAPEGWKEEPK	2	-0.0178	1268.62
208	Ubiquitin specific proteinase 53	trm|Q70EK8	TrEMBL	120.7	0.47	1.4	ProteinPilot	1	SSKDPSFSNWPKENPK	3	0.06	1847.93
209	Vimentin	spt|P08670	Swiss-Prot	53.5	3.7	4.5	ProteinPilot	2	EEAENTLQSFR	2	-0.0105	1322.6
									ILLAELEQLK	2	0.0262	1168.73
210	Vinculin (Metavinculin)	spt|P18206	Swiss-Prot	123.6	8.56	7.06	ProteinPilot	4	AIPDLTAPVAAVQAAVSNLVR	2	-0.0067	2076.15
									GILSGTSDLLLTFDEAEVR	2	0.0021	2035.05
									LLAVAATAPPDAPNREEVFDER	3	-0.0754	2380.13
									LVQAAQMLQSDPYSVPAR	2	-0.0041	2016.01
211	WDR13 protein (Fragment)	trm|Q6NXG4	TrEMBL	58.7	0.51	2.05	ProteinPilot	1	AYSNSIVRSSR	2	0.0331	1282.66
212	Zinc finger and BTB domain containing protein 3	spt|Q9H5J0	Swiss-Prot	61.8	1.4	1.74	ProteinPilot	1	QSSSGGGPPK	2	0.104	901.518
