# Supplementary material for: Clinical Proteomics of the Neglected Human Malarial Parasite Plasmodium vivax
Source: PLoS One. 2011 Oct 20;6(10):e26623. doi: 10.1371/journal.pone.0026623 (PMC3197670; doi:10.1371/journal.pone.0026623)
Supplement: Table S6 — P. vivax proteins detected in this study which have a score less than 0.47. (XLS) [file pone.0026623.s006.xls]

## Sheet: Sheet1
Table S6
Proteins with score less than 0.47
Sl No	Protein name	PF ID	Database source	Score	Coverage	Method	Peptides	Peptide sequences	Charge	Mass error	Precursor mass	Re-BLAST with Human Database
1	Hypothetical protein, conserved	PVX_085905	PlasmoDB	0.07	1.4	ProteinPilot	1	GNAKGNTRR	1	0.0379	972.559	No Hits found
2	Hypothetical protein, conserved	PVX_095145	PlasmoDB	0.07	0.3	ProteinPilot	1	NNNATPRR	1	0.0846	942.548	No Hits found
3	Hypothetical protein, conserved	PVX_114630	PlasmoDB	0.12	0.9	ProteinPilot	1	RSSDEDMIR	1	0.0907	1107.59	No Hits found
4	30S ribosomal protein S9, putative	PVX_085780	PlasmoDB	0.08	1.6	ProteinPilot	1	GDADGTPGAR	1	0.0552	915.46	No Hits found
5	Hypothetical protein, conserved	PVX_118015	PlasmoDB	0.14	1.1	ProteinPilot	1	ESPPNSAAK	1	0.0807	882.489	No Hits found
6	Hypothetical protein, conserved	PVX_091300	PlasmoDB	0.08	0.21	ProteinPilot	1	RQYVNLESSINR	2	0.0565	1478.8	No Hits found
7	Hypothetical protein, conserved	PVX_119810	PlasmoDB	0.08	1	ProteinPilot	1	FGANKFAANVLGGGAR	2	0.0547	1550.84	No Hits found
8	Hypothetical protein, conserved	PVX_116755	PlasmoDB	0.06	1.1	ProteinPilot	1	SEDRALGPARR	2	0.1232	1226.77	No Hits found
9	Hypothetical protein, conserved	PVX_000615	PlasmoDB	0.05	3.2	ProteinPilot	1	SEMNAFEQIQREVLGRR	2	0.1952	2032.19	No Hits found
10	Hypothetical protein, conserved	PVX_114725	PlasmoDB	0.05	1.5	ProteinPilot	1	SCTLELSLNIVR	2	0.0428	1403.79	No Hits found
11	Isoleucyl-tRNA synthetase, putative	PVX_123885	PlasmoDB	0.28	0.5	ProteinPilot	1	HFNADIVR	1	-0.0071	970.491	No Hits found
12	Erythrocyte membrane-associated antigen, putative	PVX_090150	PlasmoDB	0.13	0.21	ProteinPilot	1	ADGKKQSAK	1	0.0219	932.515	No Hits found
13	Histone acetyltransferase Gcn5, putative	PVX_089200	PlasmoDB	0.29	0.7	ProteinPilot	1	EEGETNEQRKR	2	0.116	1357.74	No Hits found
14	Variable surface protein Vir18, truncated, putative	PVX_055190	PlasmoDB	0.06	3.4	ProteinPilot	1	ALEEGSKTIGTPR	2	0.0181	1357.74	No Hits found
15	Helicase, putative	PVX_089365	PlasmoDB	0.16	0.51	ProteinPilot	1	EIFVNKR	1	-0.0179	894.445	No Hits found
16	Adaptor-related protein complex 1, mu 1 subunit, putative	PVX_122405	PlasmoDB	0.19	1.96	ProteinPilot	1	NKAHQLTVK	1	0.0443	1038.63	No Hits found
17	Hypothetical protein, conserved	PVX_111435	PlasmoDB	0.17	0.19	ProteinPilot	1	NAEGHNAER	1	0.0797	997.501	No Hits found
18	Hypothetical protein, conserved	PVX_086035	PlasmoDB	0.16	0.51	ProteinPilot	1	SLCFGALK	1	-0.0179	894.445	No Hits found
19	Variable surface protein Vir12, truncated, putative	PVX_043190	PlasmoDB	0.06	4.38	ProteinPilot	1	GPKVVIQAAQKGSR	2	-0.0244	1437.82	No Hits found
20	ATP synthase gamma chain, mitochondrial precursor, putative	PVX_122395	PlasmoDB	0.19	2.24	ProteinPilot	1	QLKKMNK	1	-0.0432	889.462	No Hits found
21	Protein kinase domain containing protein	PVX_114820	PlasmoDB	0.05	0.24	ProteinPilot	1	KGEANPSARR	1	0.0454	1084.62	No Hits found
22	Hypothetical protein, conserved	PVX_095305	PlasmoDB	0.08	0.17	ProteinPilot	1	EGLNGLPR	2	0.1742	855.619	No Hits found
23	Subtilisin-like protease 2, putative	PVX_092460	PlasmoDB	0.06	1	ProteinPilot	1	SMREEESQSASR	1	0.1188	1395.72	No Hits found
24	ATP-dependent RNA helicase, putative	PVX_097995	PlasmoDB	0.05	1.04	ProteinPilot	1	KRDSSSDGGSSTGR	1	0.0898	1395.72	No Hits found
25	Hypothetical protein, conserved	PVX_100635	PlasmoDB	0.06	0.18	ProteinPilot	1	SGWRNGLR	1	0.017	944.511	No Hits found
26	Hypothetical protein	PVX_001820	PlasmoDB	0.06	0.62	ProteinPilot	1	EGGTNRRR	1	0.021	944.511	No Hits found
27	Hypothetical protein, conserved	PVX_114025	PlasmoDB	0.05	1.5	ProteinPilot	1	GGEQKLSCESIAR	2	0.0673	1433.76	No Hits found
28	Hypothetical protein, conserved	PVX_080670	PlasmoDB	0.08	0.8	ProteinPilot	1	ENYEEGKKELR	2	0.1441	1393.83	No Hits found
29	Cysteine repeat modular protein, putative	PVX_099005	PlasmoDB	0.09	0.25	ProteinPilot	1	SSFRSGPR	1	0.0459	892.497	No Hits found
30	Hypothetical protein, conserved	PVX_089592	PlasmoDB	0.09	0.98	ProteinPilot	1	RDAGSPYK	1	0.0571	892.497	No Hits found
31	Hypothetical protein, conserved	PVX_114875	PlasmoDB	0.07	0.43	ProteinPilot	1	NLLIALKKK	1	-0.07	1040.63	No Hits found
32	Hypothetical protein, conserved	PVX_092230	PlasmoDB	0.07	0.7	ProteinPilot	1	QKFNSSGGK	1	0.101	935.536	No Hits found
33	Hypothetical protein, conserved	PVX_001930	PlasmoDB	0.06	2.86	ProteinPilot	1	KKDFNYNETIGEK	2	0.0087	1584.79	No Hits found
34	Hypothetical protein, conserved	PVX_079795	PlasmoDB	0.1	15.6	ProteinPilot	1	LAGTRRR	1	-0.0444	828.46	No Hits found
35	ATP-dependent helicase, putative	PVX_097775	PlasmoDB	0.11	1.1	ProteinPilot	1	NGRISR	1	-0.0365	702.341	No Hits found
36	Hypothetical protein	PVX_084145	PlasmoDB	0.08	0.37	ProteinPilot	1	STLLKIYSK	1	0.1122	1051.74	No Hits found
37	Hypothetical protein, conserved	PVX_095180	PlasmoDB	0.05	0.9	ProteinPilot	1	GRAPPSNGAATGDYR	2	0.037	1489.73	No Hits found
38	Hypothetical protein, conserved	PVX_088995	PlasmoDB	0.12	1.07	ProteinPilot	1	SLSSMNHKRR	1	0.0661	1231.68	No Hits found
39	Hypothetical protein, conserved	PVX_080660	PlasmoDB	0.06	0.122	ProteinPilot	1	LGNFAPIGGDLPVR	2	-0.0754	1424.7	No Hits found
40	Hypothetical protein, conserved	PVX_088975	PlasmoDB	0.27	0.7	ProteinPilot	1	EGAAQGGLGTSR	1	0.0127	1084.54	No Hits found
41	Hypothetical protein, conserved	PVX_093645	PlasmoDB	0.07	0.23	ProteinPilot	1	WKTNSIRR	1	0.0735	1059.67	No Hits found
42	Phospholipid-transporting ATPase, putative	PVX_123800	PlasmoDB	0.06	0.41	ProteinPilot	1	EIAVLIK	1	-0.0933	784.413	No Hits found
43	GTP cyclohydrolase I, putative	PVX_123830	PlasmoDB	0.32	2.83	ProteinPilot	1	ASQAGDGNELPR	1	0.0368	1213.61	No Hits found
44	Hypothetical protein	PVX_092475	PlasmoDB	0.1	0.41	ProteinPilot	1	EQTHTSGK	1	-0.0049	886.409	No Hits found
45	Ubiquinol-cytochrome c reductase, putative	PVX_094835	PlasmoDB	0.07	5	ProteinPilot	1	LEFEPTKR	1	-0.0019	1018.54	No Hits found
46	Hypothetical protein, conserved	PVX_090000	PlasmoDB	0.05	2.1	ProteinPilot	1	NFNVFPELR	1	0.1029	1134.69	No Hits found
47	Sec24-related protein, putative	PVX_000985	PlasmoDB	0.1	0.96	ProteinPilot	1	AEDAATPAQHSHVGK	1	-0.0286	1517.69	No Hits found
48	Hypothetical protein	PVX_083140	PlasmoDB	0.11	1.445	ProteinPilot	1	LGAANDPRGR	1	0.014	1025.55	No Hits found
49	Hypothetical protein, conserved	PVX_085615	PlasmoDB	0.06	5.1	ProteinPilot	1	ERGEAKR	1	0.014	844.466	No Hits found
50	Hypothetical protein, conserved	PVX_098760	PlasmoDB	0.06	1.6	ProteinPilot	1	IENTHMHR	1	0.0341	1036.52	No Hits found
51	DNA polymerase zeta catalytic subunit, putative	PVX_110910	PlasmoDB	0.05	0.5	ProteinPilot	1	IGDAENAKAR	1	-0.0701	1043.47	No Hits found
52	Hypothetical protein, conserved	PVX_117650	PlasmoDB	0.11	2.4	ProteinPilot	1	LLKGIGYNSLR	2	0.0281	1233.74	No Hits found
53	Ferlin, putative	PVX_117685	PlasmoDB	0.05	0.47	ProteinPilot	1	DVTSQNAFR	1	0.0275	1036.52	No Hits found
54	Hypothetical protein, conserved	PVX_118290	PlasmoDB	0.15	0.14	ProteinPilot	1	IEKNGSMLNK	2	0.0885	1132.68	No Hits found
55	Hypothetical protein, conserved	PVX_122750	PlasmoDB	0.09	1.09	ProteinPilot	1	SLKSSLNVR	2	0.0045	1002.59	No Hits found
56	Hypothetical protein, conserved	PVX_123045	PlasmoDB	0.12	1.74	ProteinPilot	1	NAAGDPSGNGK	2	0.0604	988.47	No Hits found
57	60S ribosomal protein L18, putative	PVX_082970	PlasmoDB	0.09	7.4	ProteinPilot	1	TAEKHFGKAPGRPK	2	-0.0764	1522.76	No Hits found
58	Hypothetical protein, conserved	PVX_085935	PlasmoDB	0.09	0.17	ProteinPilot	1	GAHGEKR	1	0.0477	753.436	No Hits found
59	Hypothetical protein, conserved	PVX_123650	PlasmoDB	0.05	0.3	ProteinPilot	1	EAAGKGK	1	0.0198	641.37	No Hits found
60	Hypothetical protein, conserved	PVX_083225	PlasmoDB	0.07	2	ProteinPilot	1	GQKPRER	1	0.0207	870.488	No Hits found
61	Hypothetical protein	PVX_097795	PlasmoDB	0.12	0.7	ProteinPilot	1	ISDEDPPKANR	2	0.2137	1240.82	No Hits found
62	RNA helicase, putative	PVX_118230	PlasmoDB	0.12	1.13	ProteinPilot	1	NGRKLSPSK	1	0.1091	985.676	No Hits found
63	Hypothetical protein, conserved	PVX_086945	PlasmoDB	0.07	3.2	ProteinPilot	1	TMAVKTAQIKR	1	-0.013	1245.71	No Hits found
64	Lipoate-protein ligase, putative	PVX_122550	PlasmoDB	0.07	3	ProteinPilot	1	EDNVLVARR	1	0.0237	1070.61	No Hits found
65	Hypothetical protein, conserved	PVX_081575	PlasmoDB	0.1	0.5	ProteinPilot	1	CTPTFIR	1	0.0282	893.471	No Hits found
66	RNA binding protein, putative	PVX_001865	PlasmoDB	0.4	1.6	ProteinPilot	1	RTIGKKPR	1	-0.0704	954.538	No Hits found
67	Hypothetical protein, conserved	PVX_092895	PlasmoDB	0.09	1.17	ProteinPilot	1	DVLGMAGNAKRR	2	0.1449	1286.83	No Hits found
68	p25-alpha domain containing protein	PVX_100780	PlasmoDB	0.1	5.2	ProteinPilot	1	NEADMDSR	1	0.1932	936.554	No Hits found
69	Hypothetical protein, conserved	PVX_115225	PlasmoDB	0.05	1.06	ProteinPilot	1	LQLLFSHR	1	0.0227	1012.6	No Hits found
70	Hypothetical protein, conserved	PVX_118590	PlasmoDB	0.08	0.2	ProteinPilot	1	TGKTTTNMR	1	0.0774	1025.56	No Hits found
71	Hypothetical protein, conserved	PVX_080105	PlasmoDB	0.42	0.72	ProteinPilot	1	QYGNGKRANGGTAR	2	0.0559	1433.72	No Hits found
72	Hypothetical protein, conserved	PVX_086245	PlasmoDB	0.26	0.57	ProteinPilot	1	EAVSNLAQK	1	-0.0106	960.466	No Hits found
73	Hypothetical protein, conserved	PVX_100965	PlasmoDB	0.15	1.12	ProteinPilot	1	SIVKAQR	1	-0.0654	800.422	No Hits found
74	U2 snRNP auxiliary factor, putative	PVX_117025	PlasmoDB	0.07	1.2	ProteinPilot	1	EHSSGSTGNR	2	0.14	1030.58	No Hits found
75	Eukaryotic peptide chain release factor subunit 1, putative	PVX_002915	PlasmoDB	0.06	3.03	ProteinPilot	1	ISLTDWVINNYKK	3	-0.0152	1592.84	No Hits found
76	Nucleosomal binding protein 1, putative	PVX_002510	PlasmoDB	0.07	1.58	ProteinPilot	1	KEEEAAEK	1	0.0736	932.519	No Hits found
77	Hypothetical protein	PVX_097580	PlasmoDB	0.05	4.7	ProteinPilot	1	GTLSGCKDNSGPK	2	0.0246	1319.64	No Hits found
78	Proliferation-associated protein 2g4, putative	PVX_085125	PlasmoDB	0.05	2.9	ProteinPilot	1	NAHTLSQLFLK	2	0.0426	1272.71	No Hits found
79	Hypothetical protein, conserved	PVX_092170	PlasmoDB	0.07	1.9	ProteinPilot	1	SVQRGAGRAR	2	-0.0795	1057.49	No Hits found
80	Hypothetical protein, conserved	PVX_114755	PlasmoDB	0.05	1.1	ProteinPilot	1	TNVKEVR	2	-0.0505	844.426	No Hits found
81	Hypothetical protein, conserved	PVX_092790	PlasmoDB	0.05	1.8	ProteinPilot	1	DAEGQDNYLYLK	2	0.083	1429.71	No Hits found
82	DNA topoisomerase II, putative	PVX_084855	PlasmoDB	0.09	0.73	ProteinPilot	1	GGMEIKSGHIK	2	-0.0495	1155.56	No Hits found
83	Hypothetical protein, conserved	PVX_082860	PlasmoDB	0.23	1.5	ProteinPilot	1	APPAVSVEDIR	1	-0.0424	1152.57	No Hits found
84	Hypothetical protein, conserved	PVX_123440	PlasmoDB	0.43	1.72	ProteinPilot	1	NTLIQVLHSYEDFQKK	2	0.0253	1963.03	No Hits found
85	Hypothetical protein, conserved	PVX_096325	PlasmoDB	0.05	0.4	ProteinPilot	1	AAKVGSESVLDRR	2	-0.0657	1386.69	No Hits found
86	Hypothetical protein, conserved	PVX_094625	PlasmoDB	0.05	1.59	ProteinPilot	1	TTQRTAER	1	0.0184	961.513	No Hits found
87	U3 small nucleolar RNA-associated protein 11, putative	PVX_101285	PlasmoDB	0.19	5.5	ProteinPilot	1	DGLKEQTNALYR	1	-0.032	1408.65	No Hits found
88	Bromodomain protein, putative	PVX_081275	PlasmoDB	0.06	0.64	ProteinPilot	1	LAIETEQNPK	2	0.0038	1142.59	No Hits found
89	GMP synthetase, putative	PVX_094850	PlasmoDB	0.13	1.64	ProteinPilot	1	GVTDPEQKR	1	-0.0399	1029.47	No Hits found
90	Hypothetical protein, conserved	PVX_096020	PlasmoDB	0.09	2	ProteinPilot	1	FAQLHK	1	0.0157	742.428	No Hits found
91	Hypothetical protein, conserved	PVX_097565	PlasmoDB	0.05	3	ProteinPilot	1	GDILQNISFLQK	3	0.0068	1375.74	No Hits found
92	Hypothetical protein, conserved	PVX_117880	PlasmoDB	0.11	0.5	ProteinPilot	1	IDDQNFVNNFK	1	0.0964	1354.7	No Hits found
93	Hypothetical protein, conserved	PVX_100745	PlasmoDB	0.05	0.8	ProteinPilot	1	KNFDSFK	2	0.066	884.505	No Hits found
94	Hypothetical protein, conserved	PVX_115050	PlasmoDB	0.2	0.4	ProteinPilot	1	TVPSDQDTLK	2	-0.025	1102.53	No Hits found
95	Pv-fam-c protein	PVX_105200	PlasmoDB	0.06	2.1	ProteinPilot	1	HCSELKR	1	0.0179	928.473	No Hits found
96	Hypothetical protein, conserved	PVX_096185	PlasmoDB	0.46	3.1	ProteinPilot	1	SNADARAGEELAKR	2	-0.0468	1486.7	No Hits found
97	Hypothetical protein, conserved	PVX_123895	PlasmoDB	0.28	2.5	ProteinPilot	1	KSGNKNGR	1	0.0391	860.486	No Hits found
98	Hypothetical protein, conserved	PVX_116760	PlasmoDB	0.2	0.4	ProteinPilot	1	QLDGQGSFSMER	2	0.0975	1369.69	No Hits found
99	Hypothetical protein, conserved	PVX_098825	PlasmoDB	0.17	1.6	ProteinPilot	1	EVNLQLDVKKSTYK	2	0.0436	1664.94	No Hits found
100	Hypothetical protein, conserved	PVX_115280	PlasmoDB	0.11	0.89	ProteinPilot	1	EDAGKGPHKTR	2	0.0591	1176.66	No Hits found
101	Hypothetical protein, conserved	PVX_093590	PlasmoDB	0.08	0.87	ProteinPilot	1	EEKNMLRR	2	-0.0321	1056.52	No Hits found
102	Hypothetical protein, conserved	PVX_083110	PlasmoDB	0.07	0.67	ProteinPilot	1	TPQQVDHCINR	2	0.0717	1366.71	No Hits found
103	Variable surface protein Vir7, putative	PVX_064190	PlasmoDB	0.09	3	ProteinPilot	1	DFLNTKYYYGK	1	0.0766	1411.74	No Hits found
104	Hypothetical protein, conserved	PVX_092950	PlasmoDB	0.14	0.34	ProteinPilot	1	GRNQGGGNQR	2	0.0824	1044.55	No Hits found
105	Hypothetical protein	PVX_084530	PlasmoDB	0.24	0.17	ProteinPilot	1	GNPTYVR	1	0.036	806.428	No Hits found
106	MB2 protein, putative	PVX_080420	PlasmoDB	0.06	0.9	ProteinPilot	1	VLKNGSTGYLHR	2	0.0122	1344.73	No Hits found
107	Hypothetical protein, conserved	PVX_001010	PlasmoDB	0.09	0.317	ProteinPilot	1	SDAGVFKTR	2	-0.0501	979.459	No Hits found
108	Hypothetical protein, conserved	PVX_123580	PlasmoDB	0.07	1.5	ProteinPilot	1	SDLPIGK	1	-0.0137	728.393	No Hits found
109	Hypothetical protein, conserved	PVX_081545	PlasmoDB	0.15	0.42	ProteinPilot	1	DPDNVADRAPDR	2	0.0715	1339.68	No Hits found
110	Hypothetical protein, conserved	PVX_081740	PlasmoDB	0.08	3.57	ProteinPilot	1	EQERNAVKDIQGVWK	2	-0.017	1781.89	No Hits found
111	RNA helicase, putative	PVX_111150	PlasmoDB	0.38	1.01	ProteinPilot	1	QADVIVSTPGR	2	-0.0435	1141.57	No Hits found
112	Citrate synthase, mitochondrial precursor, putative	PVX_228290	PlasmoDB	0.27	2.14	ProteinPilot	1	EKTYDCIQK	1	0.0412	1183.6	No Hits found
113	Hypothetical protein	PVX_117430	PlasmoDB	0.1	0.36	ProteinPilot	1	KGDEPK	1	0.015	672.359	No Hits found
114	Hypothetical protein, conserved	PVX_086065	PlasmoDB	0.1	1.3	ProteinPilot	1	QMKMLIESR	1	0.1005	1133.66	No Hits found
115	Hypothetical protein, conserved	PVX_084840	PlasmoDB	0.08	0.53	ProteinPilot	1	GAASSRGGDLHR	2	0.1281	1182.71	No Hits found
116	Hypothetical protein, conserved	PVX_100845	PlasmoDB	0.05	1	ProteinPilot	1	EKIDSMIK	1	0.0275	962.538	No Hits found
117	ATP-dependent RNA helicase, putative	PVX_123985	PlasmoDB	0.1	1.53	ProteinPilot	1	ESGLENAREHR	2	0.1787	1279.77	No Hits found
118	Hypothetical protein, conserved	PVX_100910	PlasmoDB	0.17	0.37	ProteinPilot	1	QPGQSGPSR	1	-0.0134	895.401	No Hits found
119	O1, putative	PVX_087955	PlasmoDB	0.35	2.14	ProteinPilot	1	FGLPFDENK	1	-0.0018	1065.51	No Hits found
